# Supplementary material for: Bridging knowledge gaps: An observational study on HPV awareness and misconceptions among young adults in China
Source: PLoS One. 2025 Dec 1;20(12):e0337518. doi: 10.1371/journal.pone.0337518 (PMC12668507; doi:10.1371/journal.pone.0337518)
Supplement: S3 Dataset — This Excel spreadsheet contains the complete, anonymized raw data from the cross-sectional survey, including participant demographics (e.g., age, sex), coded responses to all knowledge and trust questions, and source of information preferences. (XLSX) [file pone.0337518.s003.xlsx]

## Sheet: Tabelle1_in english
Nr	time_consuming_SEC	approach	Sex	Age_years	Ethnic groups	Education_level	Major_Uni	Q7 ever Heard HPV	Q8	Q9A_wechat	Q9B_QQ	Q9C_Weibo	Q9D_Red	Q9E_Tiktok	Q10A	Q10B	Q10C	Q10D	Q10E	Q11A	Q11B	Q11C	Q11D	Q12A	Q12B	Q12C	Q12D	Q13A	Q13B	Q13C	Q13D	Q14A	Q14B	Q14C	Q14D	Q15A	Q15B	Q15C	Q16A	Q16B	Q16C	Q17A	Q17B	Q17C	Q17D	Q17E	Q17F	Q17G	Q17H
2	171	Wechat	female	>26	Han	postgraduate	Non-biomedical	yes	Social media	frequently	never	frequently	frequently	frequently	frequently	never	frequently	frequently	frequently	Neutral	Neutral	trustful	Strongly trustful	Neutral	Agree	Agree	Disagree	Agree	Agree	Agree	Agree	Strongly Agree	Strongly Agree	Strongly Agree	Strongly Agree	Agree	Agree	Agree	Strongly Agree	Strongly Agree	Strongly Agree	yes	yes	yes	yes	no	not sure/don't know	not sure/don't know	yes
3	164	Wechat	male	18-26	Han	college student	Non-biomedical	yes	Social media	Occasionally	Occasionally	Occasionally	Occasionally	Occasionally	Occasionally	Occasionally	Occasionally	Occasionally	Occasionally	Neutral	Neutral	Neutral	Neutral	Agree	Agree	Neutral	Neutral	Agree	Agree	Agree	Agree	Agree	Agree	Agree	Strongly Agree	Neutral	Neutral	Neutral	Agree	Agree	Neutral	yes	yes	yes	yes	no	not sure/don't know	yes	yes
4	234	Wechat	female	18-26	Han	college student	Non-biomedical	yes	Social media	Occasionally	never	frequently	frequently	frequently	Occasionally	never	Occasionally	Occasionally	Occasionally	trustful	trustful	Strongly trustful	trustful	Agree	Agree	Agree	Disagree	Agree	Neutral	Agree	Strongly Agree	Strongly Agree	Strongly Agree	Strongly Agree	Strongly Agree	Neutral	Agree	Neutral	Agree	Agree	Neutral	yes	yes	yes	yes	no	yes	not sure/don't know	yes
5	206	Wechat	female	18-26	Han	college student	Non-biomedical	yes	Social media	Occasionally	Rarely	Occasionally	Occasionally	Rarely	Occasionally	never	Rarely	Occasionally	Rarely	trustful	Neutral	trustful	trustful	Neutral	Agree	Agree	Neutral	Neutral	Neutral	Agree	Neutral	Agree	Agree	Agree	Agree	Neutral	Neutral	Neutral	Agree	Agree	Agree	yes	yes	yes	yes	no	no	yes	yes
6	263	Wechat	female	18-26	Han	college student	Non-biomedical	yes	Social media	Occasionally	never	never	Occasionally	never	frequently	never	never	frequently	never	trustful	trustful	trustful	trustful	Strongly Agree	Strongly Agree	Strongly Agree	Disagree	Strongly Agree	Strongly Agree	Strongly Agree	Strongly Agree	Strongly Agree	Strongly Agree	Strongly Agree	Strongly Agree	Strongly Disagree	Neutral	Disagree	Strongly Agree	Strongly Agree	Strongly Agree	yes	yes	yes	yes	yes	no	no	yes
7	219	Wechat	female	18-26	Han	college student	Non-biomedical	yes	Knowledge shared by friends or family	Occasionally	Rarely	Occasionally	Occasionally	Occasionally	Rarely	never	Rarely	Occasionally	never	trustful	trustful	trustful	trustful	Agree	Strongly Agree	Neutral	Neutral	Agree	Neutral	Agree	Agree	Agree	Strongly Agree	Strongly Agree	Agree	Disagree	Disagree	Strongly Disagree	Strongly Agree	Strongly Agree	Strongly Agree	not sure/don't know	yes	yes	yes	not sure/don't know	no	not sure/don't know	not sure/don't know
8	249	Wechat	female	18-26	Han	college student	Non-biomedical	yes	Social media	never	never	Rarely	Occasionally	never	Occasionally	never	Rarely	Occasionally	never	trustful	Untrustful	trustful	Strongly trustful	Neutral	Neutral	Agree	Neutral	Disagree	Neutral	Agree	Neutral	Neutral	Strongly Agree	Strongly Agree	Neutral	Disagree	Disagree	Disagree	Agree	Agree	Neutral	not sure/don't know	yes	not sure/don't know	yes	not sure/don't know	not sure/don't know	not sure/don't know	not sure/don't know
9	384	Wechat	female	18-26	Han	college student	Non-biomedical	yes	Social media	Occasionally	Rarely	frequently	never	Rarely	Occasionally	never	frequently	never	Rarely	trustful	trustful	trustful	trustful	Strongly Agree	Agree	Agree	Disagree	Agree	Agree	Agree	Agree	Agree	Agree	Agree	Agree	Neutral	Neutral	Disagree	Strongly Agree	Strongly Agree	Strongly Agree	no	yes	yes	yes	yes	no	no	not sure/don't know
10	233	Wechat	female	18-26	Han	college student	Non-biomedical	yes	Social media	Occasionally	Rarely	frequently	frequently	frequently	Occasionally	never	Occasionally	Occasionally	Occasionally	trustful	Neutral	trustful	Neutral	Agree	Agree	Agree	Neutral	Neutral	Neutral	Strongly Agree	Agree	Neutral	Strongly Agree	Agree	Agree	Neutral	Disagree	Disagree	Agree	Agree	Agree	yes	not sure/don't know	yes	yes	no	no	yes	not sure/don't know
11	78	Wechat	male	18-26	Han	college student	Non-biomedical	yes	Social media	frequently	Occasionally	Occasionally	frequently	frequently	Occasionally	frequently	frequently	frequently	frequently	trustful	trustful	trustful	trustful	Neutral	Agree	Neutral	Agree	Agree	Neutral	Agree	Agree	Agree	Neutral	Neutral	Agree	Agree	Neutral	Agree	Neutral	Agree	Neutral	no	no	no	not sure/don't know	not sure/don't know	no	not sure/don't know	not sure/don't know
12	595	Wechat	female	18-26	Han	college student	Non-biomedical	yes	Social media	Rarely	never	Always	Always	Always	Occasionally	never	Occasionally	frequently	Rarely	trustful	Untrustful	trustful	trustful	Agree	Strongly Agree	Disagree	Disagree	Agree	Neutral	Strongly Agree	Strongly Agree	Neutral	Agree	Agree	Strongly Disagree	Agree	Strongly Agree	Strongly Agree	Strongly Agree	Strongly Agree	Strongly Agree	yes	no	yes	yes	not sure/don't know	no	not sure/don't know	not sure/don't know
13	306	Wechat	male	18-26	Han	college student	Non-biomedical	yes	Social media	Rarely	Rarely	frequently	Rarely	frequently	Rarely	Rarely	frequently	Rarely	frequently	trustful	trustful	trustful	trustful	Agree	Disagree	Disagree	Disagree	Agree	Agree	Agree	Agree	Agree	Agree	Agree	Agree	Agree	Agree	Disagree	Agree	Agree	Neutral	yes	yes	yes	yes	yes	no	yes	yes
14	482	Wechat	female	18-26	Han	college student	Non-biomedical	yes	Social media	Occasionally	Occasionally	Occasionally	frequently	Occasionally	Occasionally	never	Occasionally	frequently	Occasionally	Neutral	Neutral	trustful	trustful	Neutral	Neutral	Disagree	Disagree	Neutral	Neutral	Agree	Agree	Strongly Agree	Strongly Agree	Strongly Agree	Strongly Agree	Neutral	Neutral	Disagree	Strongly Agree	Strongly Agree	Strongly Agree	no	not sure/don't know	yes	yes	no	no	not sure/don't know	yes
15	197	Wechat	female	>26	Han	postgraduate	Non-biomedical	yes	Social media	Occasionally	never	Occasionally	Occasionally	Occasionally	Occasionally	never	never	never	never	trustful	trustful	trustful	trustful	Agree	Agree	Agree	Disagree	Agree	Agree	Agree	Agree	Agree	Agree	Agree	Neutral	Agree	Agree	Neutral	Neutral	Neutral	Neutral	no	no	yes	yes	yes	no	yes	yes
16	175	Wechat	female	>26	Han	college student	Biomedical related	yes	healthcare staff	never	never	never	never	never	never	never	never	never	never	strongly untrustful	strongly untrustful	strongly untrustful	strongly untrustful	Strongly Disagree	Strongly Disagree	Strongly Disagree	Strongly Disagree	Strongly Disagree	Strongly Disagree	Strongly Disagree	Strongly Disagree	Strongly Disagree	Strongly Disagree	Strongly Disagree	Strongly Disagree	Strongly Disagree	Strongly Disagree	Strongly Disagree	Strongly Disagree	Strongly Disagree	Strongly Disagree	yes	yes	yes	yes	yes	yes	yes	yes
17	670	Wechat	female	18-26	Han	college student	Non-biomedical	yes	Social media	Occasionally	Occasionally	Occasionally	Occasionally	Occasionally	Rarely	never	never	Rarely	never	trustful	trustful	Strongly trustful	trustful	Strongly Agree	Strongly Agree	Strongly Agree	Disagree	Neutral	Disagree	Neutral	Agree	Agree	Agree	Agree	Agree	Disagree	Disagree	Strongly Disagree	Agree	Agree	Agree	yes	not sure/don't know	yes	yes	not sure/don't know	not sure/don't know	not sure/don't know	not sure/don't know
18	223	Wechat	female	>26	Miao	postgraduate	Non-biomedical	yes	Social media	Occasionally	Rarely	Occasionally	Occasionally	Occasionally	Occasionally	Occasionally	Occasionally	Occasionally	Occasionally	trustful	trustful	trustful	trustful	Neutral	Neutral	Neutral	Neutral	Neutral	Neutral	Neutral	Neutral	Neutral	Agree	Agree	Agree	Neutral	Neutral	Neutral	Strongly Agree	Strongly Agree	Strongly Agree	not sure/don't know	not sure/don't know	yes	yes	not sure/don't know	not sure/don't know	not sure/don't know	yes
19	229	Wechat	female	18-26	Han	college student	Non-biomedical	yes	Social media	Occasionally	never	Occasionally	Occasionally	Rarely	Rarely	never	Occasionally	Occasionally	never	trustful	trustful	trustful	trustful	Strongly Disagree	Agree	Disagree	Disagree	Agree	Agree	Agree	Agree	Neutral	Agree	Agree	Agree	Disagree	Agree	Agree	Agree	Agree	Strongly Agree	yes	not sure/don't know	yes	yes	not sure/don't know	not sure/don't know	not sure/don't know	yes
20	156	Wechat	female	18-26	Han	college student	Non-biomedical	yes	Social media	Rarely	Rarely	Rarely	Occasionally	Occasionally	Rarely	Rarely	Rarely	Occasionally	Occasionally	trustful	trustful	trustful	Neutral	Agree	Agree	Agree	Disagree	Neutral	Neutral	Agree	Agree	Disagree	Agree	Agree	Neutral	Disagree	Agree	Neutral	Agree	Agree	Agree	yes	not sure/don't know	yes	yes	yes	yes	no	not sure/don't know
21	174	Wechat	female	>26	Bai	postgraduate	Non-biomedical	yes	Social media	Occasionally	Occasionally	Occasionally	Occasionally	Occasionally	Occasionally	Occasionally	Occasionally	Occasionally	Occasionally	Neutral	trustful	Untrustful	trustful	Agree	Agree	Agree	Disagree	Agree	Agree	Agree	Agree	Agree	Agree	Agree	Agree	Agree	Agree	Agree	Agree	Agree	Agree	yes	yes	yes	yes	yes	no	yes	yes
22	231	Wechat	male	>26	Han	college student	Non-biomedical	yes	Social media	Occasionally	Occasionally	Occasionally	Occasionally	Occasionally	Occasionally	Occasionally	Occasionally	Occasionally	Occasionally	Neutral	Neutral	Neutral	Neutral	Strongly Disagree	Neutral	Disagree	Disagree	Neutral	Neutral	Neutral	Neutral	Neutral	Neutral	Neutral	Neutral	Neutral	Neutral	Neutral	Neutral	Neutral	Neutral	no	no	no	no	not sure/don't know	not sure/don't know	not sure/don't know	not sure/don't know
23	192	Wechat	female	18-26	Han	college student	Non-biomedical	yes	Social media	Rarely	never	frequently	frequently	frequently	Rarely	Rarely	Rarely	Occasionally	Occasionally	trustful	Neutral	trustful	trustful	Agree	Agree	Neutral	Disagree	Agree	Disagree	Agree	Agree	Agree	Agree	Agree	Agree	Agree	Strongly Agree	Neutral	Agree	Agree	Neutral	no	yes	yes	yes	no	no	yes	yes
24	221	Wechat	female	18-26	Han	college student	Non-biomedical	yes	Knowledge shared by friends or family	Occasionally	Occasionally	Occasionally	Occasionally	never	Rarely	Rarely	Rarely	Occasionally	never	Neutral	Neutral	Neutral	Neutral	Agree	Agree	Agree	Neutral	Agree	Agree	Agree	Agree	Agree	Agree	Agree	Agree	Neutral	Neutral	Neutral	Strongly Agree	Strongly Agree	Strongly Agree	yes	yes	yes	yes	no	no	yes	yes
25	113	Wechat	male	18-26	Han	college student	Non-biomedical	yes	healthcare staff	frequently	Rarely	frequently	frequently	frequently	frequently	never	frequently	frequently	frequently	Neutral	Neutral	Neutral	Neutral	Neutral	Neutral	Neutral	Neutral	Neutral	Neutral	Neutral	Neutral	Agree	Agree	Neutral	Strongly Agree	Agree	Agree	Agree	Disagree	Disagree	Strongly Disagree	yes	yes	not sure/don't know	yes	yes	no	no	yes
26	468	Wechat	male	>26	Han	college student	Non-biomedical	yes	Social media	Rarely	Rarely	Rarely	Rarely	Rarely	Rarely	Rarely	Rarely	Rarely	Rarely	trustful	Neutral	trustful	trustful	Agree	Agree	Agree	Neutral	Strongly Agree	Strongly Agree	Strongly Agree	Strongly Agree	Strongly Agree	Strongly Agree	Strongly Agree	Strongly Agree	Strongly Agree	Strongly Agree	Strongly Agree	Strongly Agree	Strongly Agree	Strongly Agree	yes	yes	yes	yes	yes	no	no	yes
27	295	Wechat	female	18-26	Han	college student	Non-biomedical	yes	Social media	Occasionally	Occasionally	frequently	frequently	frequently	never	never	Rarely	Occasionally	Occasionally	Untrustful	trustful	trustful	Neutral	Strongly Agree	Agree	Agree	Disagree	Disagree	Disagree	Neutral	Disagree	Neutral	Agree	Agree	Neutral	Disagree	Agree	Agree	Strongly Agree	Strongly Agree	Strongly Agree	yes	yes	yes	yes	yes	no	not sure/don't know	yes
28	267	Wechat	female	18-26	Han	college student	Non-biomedical	yes	Social media	Occasionally	never	Always	Always	frequently	Occasionally	never	Rarely	frequently	Occasionally	trustful	trustful	Strongly trustful	trustful	Strongly Agree	Strongly Agree	Strongly Agree	Neutral	Agree	Neutral	Strongly Agree	Agree	Agree	Strongly Agree	Strongly Agree	Agree	Agree	Agree	Neutral	Strongly Agree	Strongly Agree	Strongly Agree	yes	yes	yes	yes	no	no	not sure/don't know	yes
29	249	Wechat	male	18-26	Han	college student	Non-biomedical	no	health education courses	frequently	frequently	Rarely	Rarely	Rarely	frequently	frequently	Rarely	Rarely	Rarely	trustful	trustful	Strongly trustful	trustful	Agree	Agree	Disagree	Disagree	Strongly Agree	Strongly Agree	Strongly Agree	Strongly Agree	Agree	Agree	Agree	Agree	Agree	Agree	Neutral	Strongly Agree	Agree	Neutral	not sure/don't know	yes	no	yes	not sure/don't know	no	not sure/don't know	not sure/don't know
30	360	Wechat	female	18-26	Han	college student	Non-biomedical	yes	Social media	Occasionally	Rarely	frequently	frequently	frequently	Occasionally	never	Occasionally	Occasionally	Occasionally	Neutral	trustful	trustful	trustful	Disagree	Neutral	Neutral	Disagree	Neutral	Neutral	Agree	Neutral	Agree	Agree	Agree	Agree	Neutral	Neutral	Agree	Agree	Agree	Neutral	yes	yes	yes	yes	no	no	no	yes
31	358	Wechat	female	18-26	Han	college student	Non-biomedical	yes	Social media	Occasionally	Rarely	frequently	Always	Rarely	Rarely	Rarely	frequently	frequently	Rarely	Neutral	trustful	trustful	trustful	Agree	Strongly Agree	Agree	Strongly Disagree	Neutral	Neutral	Agree	Neutral	Agree	Agree	Agree	Agree	Agree	Neutral	Disagree	Strongly Agree	Agree	Agree	yes	yes	yes	yes	no	no	no	not sure/don't know
32	252	Wechat	male	18-26	Han	college student	Non-biomedical	yes	Social media	Rarely	Rarely	Rarely	Rarely	Rarely	never	never	never	never	never	trustful	trustful	Strongly trustful	Strongly trustful	Agree	Agree	Agree	Disagree	Agree	Agree	Agree	Agree	Agree	Agree	Agree	Agree	Agree	Agree	Disagree	Agree	Neutral	Disagree	not sure/don't know	yes	yes	yes	no	yes	no	yes
33	280	Wechat	female	18-26	Han	college student	Non-biomedical	yes	Social media	Rarely	Rarely	frequently	Occasionally	Occasionally	never	never	Rarely	never	Rarely	trustful	Neutral	trustful	Neutral	Disagree	Agree	Disagree	Disagree	Neutral	Neutral	Agree	Agree	Agree	Agree	Agree	Agree	Neutral	Neutral	Agree	Agree	Agree	Agree	yes	yes	yes	yes	yes	no	yes	yes
34	280	Wechat	female	18-26	Han	college student	Non-biomedical	yes	Social media	Occasionally	Rarely	Occasionally	Occasionally	Occasionally	Rarely	Rarely	Rarely	Rarely	Rarely	trustful	Neutral	trustful	trustful	Agree	Agree	Agree	Disagree	Neutral	Neutral	Strongly Agree	Agree	Agree	Agree	Agree	Neutral	Agree	Neutral	Neutral	Agree	Agree	Neutral	yes	not sure/don't know	yes	yes	not sure/don't know	no	yes	not sure/don't know
35	424	Wechat	female	>26	Mogolis	postgraduate	Non-biomedical	yes	Knowledge shared by friends or family	frequently	Rarely	Rarely	Occasionally	never	Occasionally	Rarely	Rarely	Occasionally	never	trustful	trustful	Strongly trustful	trustful	Strongly Agree	Strongly Agree	Strongly Agree	Neutral	Neutral	Disagree	Agree	Agree	Disagree	Agree	Strongly Agree	Agree	Agree	Neutral	Neutral	Agree	Agree	Neutral	yes	yes	yes	yes	yes	no	yes	not sure/don't know
36	209	Wechat	female	>26	Hui	postgraduate	Biomedical related	yes	healthcare staff	Occasionally	never	never	Rarely	never	Occasionally	never	never	Rarely	never	Neutral	Neutral	Strongly trustful	Strongly trustful	Strongly Agree	Strongly Agree	Neutral	Neutral	Disagree	Agree	Strongly Agree	Agree	Neutral	Strongly Agree	Agree	Strongly Agree	Neutral	Neutral	Neutral	Strongly Agree	Agree	Strongly Agree	yes	yes	yes	yes	yes	no	yes	no
37	250	Wechat	female	>26	Zhuang	postgraduate	Biomedical related	yes	Social media	Occasionally	Always	Rarely	Occasionally	Rarely	Occasionally	Rarely	Rarely	Occasionally	Rarely	trustful	trustful	Strongly trustful	Strongly trustful	Strongly Agree	Strongly Agree	Strongly Agree	Neutral	Neutral	Disagree	Agree	Neutral	Neutral	Strongly Agree	Strongly Agree	Strongly Agree	Neutral	Neutral	Neutral	Strongly Agree	Strongly Agree	Strongly Agree	not sure/don't know	not sure/don't know	not sure/don't know	not sure/don't know	yes	no	yes	yes
38	144	Wechat	female	18-26	Han	college student	Non-biomedical	no	Social media	Rarely	Rarely	Rarely	Rarely	Rarely	Rarely	Rarely	Rarely	Rarely	Rarely	Neutral	Neutral	Neutral	Neutral	Neutral	Neutral	Neutral	Neutral	Neutral	Neutral	Neutral	Neutral	Neutral	Neutral	Neutral	Neutral	Neutral	Neutral	Neutral	Strongly Agree	Strongly Agree	Strongly Agree	not sure/don't know	not sure/don't know	not sure/don't know	not sure/don't know	not sure/don't know	not sure/don't know	not sure/don't know	not sure/don't know
39	304	Wechat	female	18-26	Han	college student	Non-biomedical	yes	Social media	Always	never	Always	Always	never	Always	never	Always	frequently	never	Neutral	Neutral	trustful	trustful	Agree	Agree	Agree	Neutral	Neutral	Disagree	Agree	Neutral	Neutral	Agree	Agree	Disagree	Strongly Agree	Strongly Agree	Agree	Strongly Agree	Strongly Agree	Strongly Agree	no	yes	yes	yes	no	no	yes	yes
40	207	Wechat	female	18-26	Han	college student	Non-biomedical	yes	Social media	Occasionally	Occasionally	Occasionally	Occasionally	Occasionally	Occasionally	Occasionally	Occasionally	Occasionally	Occasionally	Neutral	Neutral	Strongly trustful	Strongly trustful	Strongly Agree	Strongly Agree	Strongly Agree	Strongly Agree	Strongly Agree	Strongly Agree	Strongly Agree	Strongly Agree	Strongly Agree	Strongly Agree	Strongly Agree	Strongly Agree	Agree	Agree	Disagree	Strongly Agree	Strongly Agree	Strongly Agree	no	yes	yes	yes	yes	no	yes	yes
41	332	Wechat	female	18-26	Han	college student	Biomedical related	yes	healthcare staff	Occasionally	Occasionally	Occasionally	Occasionally	Occasionally	Occasionally	Rarely	Rarely	Rarely	Rarely	Neutral	Neutral	trustful	Neutral	Agree	Agree	Agree	Disagree	Agree	Agree	Agree	Agree	Strongly Agree	Strongly Agree	Strongly Agree	Strongly Agree	Neutral	Neutral	Disagree	Strongly Agree	Strongly Agree	Strongly Agree	yes	yes	yes	yes	yes	yes	no	yes
42	195	Wechat	female	18-26	Manchu	college student	Non-biomedical	yes	Social media	Rarely	Rarely	Rarely	Occasionally	Rarely	Rarely	Rarely	Rarely	Rarely	Rarely	Neutral	Neutral	Untrustful	Neutral	Agree	Neutral	Agree	Neutral	Agree	Neutral	Agree	Agree	Agree	Agree	Agree	Agree	Neutral	Neutral	Neutral	Agree	Agree	Agree	yes	yes	yes	yes	not sure/don't know	not sure/don't know	not sure/don't know	not sure/don't know
43	373	Wechat	female	18-26	Han	college student	Non-biomedical	yes	Social media	frequently	Rarely	Rarely	frequently	Always	frequently	Rarely	Always	Always	Always	trustful	trustful	trustful	trustful	Disagree	Agree	Agree	Disagree	Disagree	Strongly Disagree	Agree	Disagree	Agree	Agree	Agree	Agree	Strongly Agree	Strongly Agree	Strongly Agree	Agree	Agree	Neutral	yes	yes	yes	yes	yes	no	yes	yes
44	173	Wechat	female	18-26	Han	college student	Non-biomedical	yes	Social media	Occasionally	Occasionally	Occasionally	Occasionally	Occasionally	Occasionally	Occasionally	Occasionally	Occasionally	Occasionally	Neutral	Neutral	Strongly trustful	Neutral	Agree	Agree	Strongly Disagree	Strongly Disagree	Strongly Agree	Strongly Agree	Strongly Agree	Strongly Agree	Strongly Agree	Strongly Agree	Strongly Agree	Strongly Agree	Strongly Agree	Strongly Agree	Strongly Agree	Strongly Agree	Strongly Agree	Strongly Agree	yes	yes	not sure/don't know	yes	not sure/don't know	not sure/don't know	not sure/don't know	not sure/don't know
45	160	Wechat	male	18-26	Han	college student	Non-biomedical	yes	Social media	Rarely	Rarely	never	Rarely	Always	Rarely	Rarely	Rarely	Rarely	Rarely	Neutral	Neutral	Neutral	Neutral	Neutral	Neutral	Neutral	Neutral	Neutral	Neutral	Neutral	Neutral	Neutral	Neutral	Neutral	Neutral	Neutral	Neutral	Neutral	Agree	Agree	Agree	yes	yes	yes	yes	yes	yes	yes	yes
46	196	Wechat	male	18-26	Han	college student	Non-biomedical	yes	health education courses	Occasionally	Occasionally	Occasionally	Occasionally	Occasionally	Occasionally	Occasionally	Occasionally	Occasionally	Occasionally	Neutral	Neutral	Neutral	Neutral	Neutral	Neutral	Neutral	Neutral	Neutral	Neutral	Neutral	Neutral	Neutral	Neutral	Neutral	Neutral	Neutral	Neutral	Neutral	Agree	Agree	Agree	yes	not sure/don't know	yes	yes	not sure/don't know	not sure/don't know	not sure/don't know	not sure/don't know
47	250	Wechat	male	18-26	Han	college student	Non-biomedical	yes	Social media	never	never	never	never	never	never	never	never	never	never	trustful	trustful	Strongly trustful	trustful	Neutral	Neutral	Neutral	Neutral	Neutral	Neutral	Neutral	Neutral	Neutral	Neutral	Agree	Agree	Strongly Agree	Strongly Agree	Strongly Agree	Agree	Neutral	Neutral	not sure/don't know	not sure/don't know	not sure/don't know	not sure/don't know	not sure/don't know	not sure/don't know	not sure/don't know	not sure/don't know
48	173	Wechat	female	18-26	Han	college student	Biomedical related	yes	Social media	Occasionally	Occasionally	frequently	frequently	frequently	never	never	Occasionally	Occasionally	Occasionally	Neutral	Neutral	trustful	Strongly trustful	Strongly Disagree	Strongly Agree	Neutral	Strongly Disagree	Strongly Agree	Strongly Agree	Strongly Agree	Strongly Agree	Strongly Agree	Strongly Agree	Strongly Agree	Strongly Agree	Agree	Strongly Agree	Strongly Agree	Agree	Neutral	Neutral	yes	yes	yes	yes	no	no	yes	yes
49	453	Wechat	male	18-26	Han	college student	Non-biomedical	yes	Social media	Occasionally	Occasionally	Rarely	Rarely	Occasionally	Occasionally	Occasionally	Occasionally	frequently	frequently	Neutral	Neutral	Neutral	Neutral	Neutral	Disagree	Disagree	Disagree	Agree	Neutral	Neutral	Neutral	Neutral	Agree	Agree	Neutral	Neutral	Neutral	Neutral	Neutral	Neutral	Neutral	yes	no	yes	yes	no	no	no	yes
50	302	Wechat	male	18-26	Han	college student	Non-biomedical	yes	Social media	Rarely	Rarely	Rarely	Rarely	Rarely	Occasionally	Occasionally	Occasionally	Occasionally	Occasionally	Neutral	Neutral	Neutral	Neutral	Disagree	Agree	Disagree	Strongly Disagree	Strongly Agree	Strongly Agree	Strongly Agree	Strongly Agree	Strongly Agree	Strongly Agree	Strongly Agree	Strongly Agree	Strongly Agree	Strongly Agree	Strongly Agree	Strongly Agree	Agree	Agree	not sure/don't know	no	not sure/don't know	not sure/don't know	no	no	not sure/don't know	yes
51	257	Wechat	female	18-26	Han	college student	Non-biomedical	no	Social media	Occasionally	Occasionally	Occasionally	Occasionally	Occasionally	Rarely	Rarely	Rarely	Rarely	Rarely	Neutral	Neutral	Neutral	Neutral	Neutral	Neutral	Neutral	Neutral	Neutral	Neutral	Neutral	Neutral	Neutral	Neutral	Neutral	Neutral	Neutral	Neutral	Neutral	Neutral	Neutral	Neutral	yes	yes	yes	yes	yes	yes	yes	yes
52	372	Wechat	male	18-26	Han	college student	Non-biomedical	no	Social media	Rarely	never	Occasionally	Occasionally	Rarely	Occasionally	Rarely	Occasionally	Occasionally	Rarely	trustful	Untrustful	trustful	trustful	Neutral	Strongly Agree	Neutral	Strongly Disagree	Neutral	Agree	Agree	Agree	Strongly Agree	Strongly Agree	Strongly Agree	Strongly Agree	Agree	Agree	Agree	Neutral	Neutral	Neutral	yes	yes	yes	yes	yes	no	yes	yes
53	249	Wechat	male	18-26	Han	college student	Non-biomedical	yes	Social media	Rarely	Rarely	Rarely	Occasionally	Occasionally	Rarely	never	never	never	never	Neutral	Neutral	Neutral	Neutral	Disagree	Strongly Agree	Neutral	Neutral	Agree	Agree	Strongly Agree	Strongly Agree	Strongly Agree	Strongly Agree	Strongly Agree	Strongly Agree	Neutral	Neutral	Disagree	Agree	Agree	Neutral	yes	not sure/don't know	yes	yes	yes	yes	yes	yes
54	225	Wechat	female	18-26	Han	college student	Non-biomedical	yes	Knowledge shared by friends or family	Occasionally	Occasionally	Occasionally	Occasionally	Occasionally	Rarely	Rarely	Rarely	Rarely	Rarely	trustful	trustful	trustful	trustful	Agree	Agree	Agree	Neutral	Agree	Agree	Agree	Agree	Agree	Agree	Agree	Agree	Neutral	Neutral	Disagree	Agree	Agree	Agree	yes	yes	yes	yes	no	no	yes	yes
55	163	Wechat	male	18-26	Han	college student	Non-biomedical	no	health education courses	Occasionally	Occasionally	Occasionally	Occasionally	Occasionally	Occasionally	Occasionally	Occasionally	Occasionally	Occasionally	Neutral	Neutral	Neutral	Neutral	Neutral	Neutral	Neutral	Neutral	Neutral	Disagree	Agree	Agree	Neutral	Neutral	Neutral	Neutral	Neutral	Neutral	Neutral	Neutral	Neutral	Neutral	yes	no	yes	yes	yes	yes	yes	yes
56	158	Wechat	male	18-26	Han	college student	Non-biomedical	yes	Social media	Occasionally	Occasionally	Occasionally	Occasionally	Occasionally	Rarely	Rarely	Rarely	Rarely	Rarely	Neutral	Neutral	Neutral	Neutral	Agree	Agree	Agree	Neutral	Neutral	Neutral	Neutral	Neutral	Neutral	Neutral	Neutral	Neutral	Disagree	Neutral	Neutral	Agree	Agree	Agree	not sure/don't know	not sure/don't know	not sure/don't know	not sure/don't know	not sure/don't know	not sure/don't know	not sure/don't know	yes
57	116	Wechat	male	18-26	Han	college student	Non-biomedical	yes	Knowledge shared by friends or family	Occasionally	Occasionally	Occasionally	Occasionally	Occasionally	Occasionally	Occasionally	Occasionally	Occasionally	Occasionally	Untrustful	Untrustful	Untrustful	Untrustful	Agree	Agree	Agree	Agree	Agree	Agree	Agree	Agree	Neutral	Neutral	Neutral	Neutral	Agree	Agree	Agree	Agree	Agree	Agree	yes	yes	yes	yes	yes	yes	yes	yes
58	105	Wechat	male	18-26	Han	college student	Non-biomedical	yes	Social media	Occasionally	Occasionally	Occasionally	Occasionally	Occasionally	Occasionally	Occasionally	Occasionally	Occasionally	Occasionally	trustful	trustful	trustful	trustful	Agree	Agree	Agree	Agree	Agree	Agree	Agree	Agree	Agree	Agree	Agree	Agree	Agree	Agree	Agree	Agree	Agree	Agree	yes	yes	yes	yes	yes	yes	yes	yes
59	139	Wechat	male	18-26	Han	college student	Non-biomedical	no	Social media	never	Rarely	Rarely	Rarely	Rarely	never	never	Rarely	Rarely	Rarely	trustful	trustful	Strongly trustful	trustful	Strongly Disagree	Neutral	Disagree	Disagree	Agree	Agree	Agree	Agree	Strongly Disagree	Strongly Disagree	Strongly Disagree	Strongly Disagree	Neutral	Neutral	Neutral	Neutral	Neutral	Neutral	no	no	no	no	no	no	no	no
60	298	Wechat	female	18-26	Han	college student	Non-biomedical	yes	Social media	Rarely	never	Occasionally	Rarely	Rarely	never	never	Rarely	Rarely	Rarely	Neutral	Neutral	trustful	Neutral	Neutral	Disagree	Strongly Disagree	Strongly Disagree	Agree	Neutral	Agree	Agree	Agree	Agree	Neutral	Neutral	Agree	Agree	Neutral	Neutral	Neutral	Neutral	yes	no	yes	yes	not sure/don't know	no	not sure/don't know	not sure/don't know
61	395	Wechat	male	18-26	Han	college student	Non-biomedical	yes	Social media	Occasionally	Occasionally	Occasionally	Rarely	Occasionally	Occasionally	Rarely	Rarely	Rarely	Rarely	Neutral	Neutral	trustful	Neutral	Disagree	Neutral	Strongly Disagree	Strongly Disagree	Neutral	Neutral	Agree	Agree	Neutral	Agree	Neutral	Agree	Neutral	Neutral	Disagree	Neutral	Neutral	Neutral	not sure/don't know	not sure/don't know	not sure/don't know	not sure/don't know	not sure/don't know	not sure/don't know	not sure/don't know	not sure/don't know
62	432	Wechat	male	18-26	Han	college student	Non-biomedical	yes	Social media	never	never	never	never	never	never	never	never	never	never	Neutral	strongly untrustful	trustful	Neutral	Strongly Disagree	Agree	Neutral	Agree	Strongly Agree	Strongly Agree	Strongly Agree	Strongly Agree	Strongly Agree	Strongly Agree	Strongly Agree	Disagree	Strongly Agree	Strongly Agree	Strongly Disagree	Strongly Agree	Agree	Strongly Agree	yes	yes	yes	yes	not sure/don't know	no	yes	yes
63	93	Wechat	male	18-26	Han	college student	Biomedical related	yes	healthcare staff	Occasionally	Occasionally	Occasionally	Occasionally	Occasionally	Occasionally	Occasionally	Occasionally	Occasionally	Occasionally	Neutral	Neutral	Neutral	Neutral	Neutral	Neutral	Neutral	Neutral	Neutral	Neutral	Neutral	Neutral	Neutral	Neutral	Neutral	Neutral	Neutral	Neutral	Neutral	Neutral	Neutral	Neutral	no	no	no	no	no	no	no	no
64	197	phone	male	18-26	Han	college student	Non-biomedical	yes	health education courses	Rarely	never	never	never	never	never	never	never	never	never	trustful	trustful	Strongly trustful	Strongly trustful	Agree	Agree	Agree	Disagree	Neutral	Agree	Agree	Agree	Neutral	Agree	Agree	Agree	Neutral	Neutral	Neutral	Agree	Neutral	Neutral	not sure/don't know	not sure/don't know	yes	not sure/don't know	not sure/don't know	not sure/don't know	not sure/don't know	not sure/don't know
65	253	phone	male	18-26	Han	postgraduate	Non-biomedical	yes	Social media	frequently	frequently	frequently	frequently	frequently	frequently	frequently	frequently	frequently	frequently	Neutral	Neutral	trustful	trustful	Disagree	Disagree	Disagree	Disagree	Neutral	Neutral	Neutral	Neutral	Agree	Agree	Agree	Agree	Agree	Neutral	Agree	Neutral	Agree	Agree	yes	no	not sure/don't know	yes	no	no	no	no
66	487	Wechat	male	18-26	Han	college student	Non-biomedical	yes	Social media	frequently	never	Occasionally	Rarely	frequently	frequently	never	Occasionally	Rarely	frequently	Neutral	trustful	trustful	trustful	Agree	Agree	Agree	Neutral	Agree	Neutral	Agree	Neutral	Agree	Agree	Agree	Agree	Neutral	Neutral	Disagree	Strongly Agree	Neutral	Neutral	yes	yes	yes	yes	not sure/don't know	no	not sure/don't know	yes
67	109	phone	female	18-26	Han	college student	Non-biomedical	yes	Social media	Occasionally	Occasionally	Occasionally	Occasionally	Occasionally	Occasionally	Occasionally	Occasionally	Occasionally	Occasionally	Neutral	Neutral	Neutral	Neutral	Neutral	Neutral	Neutral	Neutral	Neutral	Neutral	Neutral	Neutral	Neutral	Neutral	Neutral	Neutral	Neutral	Neutral	Neutral	Neutral	Neutral	Neutral	no	no	no	no	no	no	no	no
68	85	Wechat	male	18-26	Han	college student	Non-biomedical	yes	health education courses	Occasionally	Occasionally	Occasionally	Occasionally	Occasionally	Occasionally	Occasionally	Occasionally	Occasionally	Occasionally	Neutral	Neutral	Neutral	Neutral	Neutral	Neutral	Neutral	Neutral	Neutral	Neutral	Neutral	Neutral	Neutral	Neutral	Neutral	Neutral	Neutral	Neutral	Neutral	Neutral	Neutral	Neutral	no	no	no	no	no	no	no	no
69	239	Wechat	male	18-26	Han	postgraduate	Biomedical related	yes	Social media	frequently	never	frequently	frequently	frequently	never	never	never	frequently	frequently	Neutral	Strongly trustful	Strongly trustful	Strongly trustful	Agree	Agree	Neutral	Neutral	Disagree	Disagree	Agree	Agree	Disagree	Agree	Agree	Disagree	Disagree	Disagree	Disagree	Agree	Agree	Agree	no	yes	yes	yes	no	no	yes	yes
70	155	Wechat	male	18-26	Han	college student	Non-biomedical	yes	Knowledge shared by friends or family	Rarely	Rarely	Rarely	Rarely	Occasionally	Occasionally	Occasionally	Occasionally	Occasionally	Occasionally	Neutral	Neutral	Neutral	Neutral	Strongly Agree	Strongly Agree	Strongly Agree	Strongly Agree	Strongly Agree	Strongly Agree	Strongly Agree	Strongly Agree	Strongly Agree	Strongly Agree	Strongly Agree	Strongly Agree	Strongly Agree	Strongly Agree	Strongly Agree	Strongly Agree	Strongly Agree	Strongly Agree	yes	yes	yes	yes	not sure/don't know	not sure/don't know	not sure/don't know	not sure/don't know
71	136	phone	male	18-26	Han	college student	Biomedical related	yes	Knowledge shared by friends or family	Occasionally	never	never	never	never	never	never	never	never	never	Untrustful	Untrustful	strongly untrustful	strongly untrustful	Neutral	Disagree	Strongly Disagree	Strongly Disagree	Agree	Strongly Disagree	Strongly Disagree	Strongly Disagree	Agree	Agree	Agree	Agree	Neutral	Neutral	Neutral	Neutral	Neutral	Neutral	no	no	no	no	no	no	no	no
72	106	Wechat	male	18-26	Han	college student	Biomedical related	yes	healthcare staff	Rarely	Rarely	Rarely	Rarely	Rarely	Rarely	Rarely	Occasionally	Occasionally	Occasionally	trustful	trustful	trustful	trustful	Agree	Agree	Agree	Agree	Agree	Agree	Agree	Agree	Agree	Agree	Agree	Agree	Agree	Agree	Agree	Agree	Agree	Agree	yes	yes	yes	yes	yes	yes	yes	yes
73	434	Wechat	male	18-26	Han	college student	Non-biomedical	yes	Social media	Occasionally	Rarely	Occasionally	frequently	frequently	never	never	never	Occasionally	frequently	Strongly trustful	trustful	Strongly trustful	Strongly trustful	Agree	Agree	Neutral	Neutral	Neutral	Neutral	Strongly Agree	Strongly Agree	Disagree	Strongly Agree	Strongly Agree	Strongly Agree	Disagree	Disagree	Disagree	Agree	Agree	Neutral	yes	yes	yes	yes	yes	no	yes	not sure/don't know
74	71	phone	male	18-26	Han	college student	Non-biomedical	yes	healthcare staff	Rarely	Occasionally	Occasionally	Rarely	Occasionally	Rarely	Occasionally	Occasionally	Rarely	Occasionally	Untrustful	Neutral	Untrustful	Neutral	Disagree	Disagree	Disagree	Disagree	Agree	Neutral	Neutral	Neutral	Neutral	Neutral	Neutral	Neutral	Neutral	Neutral	Neutral	Disagree	Agree	Neutral	no	no	no	no	no	no	no	no
75	319	Wechat	male	18-26	Han	college student	Non-biomedical	yes	Social media	never	Rarely	never	Rarely	Rarely	never	never	Rarely	Rarely	Rarely	Neutral	Untrustful	trustful	trustful	Disagree	Agree	Disagree	Disagree	Neutral	Agree	Agree	Agree	Agree	Agree	Agree	Agree	Neutral	Neutral	Neutral	Agree	Agree	Neutral	yes	yes	yes	yes	yes	no	yes	yes
76	964	Wechat	female	18-26	Zhuang	college student	Non-biomedical	yes	Knowledge shared by friends or family	never	never	never	never	never	never	never	never	never	never	Neutral	Neutral	Neutral	Neutral	Neutral	Neutral	Neutral	Neutral	Agree	Neutral	Agree	Agree	Neutral	Neutral	Neutral	Neutral	Agree	Agree	Agree	Neutral	Neutral	Disagree	not sure/don't know	yes	yes	not sure/don't know	yes	not sure/don't know	not sure/don't know	not sure/don't know
77	162	Wechat	female	18-26	Han	college student	Non-biomedical	yes	health education courses	Rarely	Rarely	Rarely	Rarely	Rarely	Rarely	Rarely	Rarely	Rarely	Rarely	Neutral	Neutral	trustful	trustful	Neutral	Neutral	Neutral	Neutral	Agree	Neutral	Agree	Agree	Agree	Agree	Agree	Agree	Neutral	Neutral	Neutral	Agree	Agree	Agree	yes	not sure/don't know	yes	yes	not sure/don't know	not sure/don't know	not sure/don't know	yes
78	230	Wechat	male	>26	Han	postgraduate	Non-biomedical	yes	Social media	Rarely	Rarely	Occasionally	never	Rarely	never	never	Rarely	never	never	trustful	Neutral	trustful	Neutral	Disagree	Agree	Agree	Neutral	Disagree	Neutral	Disagree	Neutral	Strongly Agree	Strongly Agree	Strongly Agree	Strongly Agree	Neutral	Neutral	Neutral	Agree	Agree	Neutral	no	yes	yes	yes	yes	yes	yes	yes
79	337	Wechat	male	18-26	Han	postgraduate	Non-biomedical	yes	Knowledge shared by friends or family	Occasionally	never	never	Occasionally	never	never	never	never	Occasionally	never	trustful	Neutral	trustful	trustful	Agree	Agree	Agree	Disagree	Agree	Neutral	Agree	Agree	Agree	Strongly Agree	Agree	Strongly Agree	Neutral	Neutral	Disagree	Strongly Agree	Strongly Agree	Strongly Agree	yes	yes	yes	yes	not sure/don't know	no	yes	yes
80	173	phone	male	18-26	Han	college student	Non-biomedical	yes	Social media	Occasionally	Occasionally	Occasionally	Occasionally	Occasionally	Occasionally	Occasionally	Occasionally	Occasionally	Occasionally	Neutral	Neutral	Neutral	Neutral	Neutral	Neutral	Neutral	Neutral	Neutral	Neutral	Neutral	Neutral	Neutral	Neutral	Neutral	Neutral	Neutral	Neutral	Neutral	Neutral	Neutral	Neutral	not sure/don't know	not sure/don't know	not sure/don't know	not sure/don't know	not sure/don't know	not sure/don't know	not sure/don't know	not sure/don't know
81	199	phone	male	18-26	Han	college student	Non-biomedical	yes	Social media	Rarely	Rarely	Rarely	Rarely	Rarely	Rarely	Rarely	Rarely	Rarely	Rarely	trustful	Neutral	trustful	trustful	Agree	Agree	Neutral	Neutral	Agree	Agree	Agree	Agree	Agree	Agree	Agree	Neutral	Neutral	Agree	Agree	Neutral	Neutral	Neutral	yes	yes	yes	yes	no	no	no	no
82	177	phone	male	>26	Han	postgraduate	Non-biomedical	yes	Social media	Occasionally	Occasionally	Occasionally	Occasionally	Occasionally	never	never	never	never	never	Neutral	Neutral	Neutral	Neutral	Neutral	Neutral	Disagree	Disagree	Agree	Agree	Agree	Agree	Agree	Agree	Agree	Agree	Neutral	Neutral	Neutral	Neutral	Neutral	Neutral	yes	no	yes	yes	yes	yes	yes	yes
83	97	phone	male	18-26	Han	college student	Biomedical related	yes	healthcare staff	Rarely	Rarely	Rarely	Rarely	Occasionally	Occasionally	Rarely	Occasionally	Occasionally	Rarely	Neutral	Untrustful	Neutral	Untrustful	Disagree	Neutral	Disagree	Neutral	Neutral	Disagree	Neutral	Neutral	Neutral	Disagree	Disagree	Neutral	Disagree	Disagree	Neutral	Neutral	Neutral	Neutral	no	no	no	no	not sure/don't know	yes	yes	no
84	396	phone	male	18-26	Han	college student	Biomedical related	yes	health education courses	never	never	never	never	never	Occasionally	Occasionally	Occasionally	Occasionally	Occasionally	trustful	trustful	trustful	trustful	Neutral	Neutral	Neutral	Neutral	Agree	Agree	Agree	Agree	Agree	Agree	Agree	Agree	Agree	Agree	Agree	Agree	Agree	Agree	yes	no	yes	yes	no	no	yes	yes
85	211	phone	male	>26	Han	college student	Non-biomedical	yes	Social media	Rarely	Rarely	Rarely	Rarely	Rarely	Rarely	never	never	never	never	Neutral	Neutral	Neutral	trustful	Neutral	Agree	Neutral	Disagree	Disagree	Strongly Disagree	Strongly Disagree	Strongly Disagree	Strongly Agree	Strongly Agree	Strongly Agree	Strongly Agree	Neutral	Disagree	Disagree	Agree	Neutral	Strongly Disagree	yes	yes	yes	yes	yes	no	yes	yes
86	236	phone	male	18-26	Han	college student	Non-biomedical	yes	Social media	frequently	Rarely	frequently	frequently	frequently	Occasionally	Rarely	Occasionally	Occasionally	Occasionally	Neutral	Strongly trustful	Strongly trustful	Strongly trustful	Neutral	Disagree	Neutral	Strongly Disagree	Disagree	Disagree	Agree	Agree	Disagree	Agree	Agree	Neutral	Neutral	Neutral	Disagree	Agree	Agree	Agree	no	yes	yes	yes	not sure/don't know	no	yes	not sure/don't know
87	128	phone	male	18-26	Han	college student	Non-biomedical	yes	Social media	never	never	Occasionally	Occasionally	Occasionally	Occasionally	Occasionally	Occasionally	Occasionally	Occasionally	Neutral	Neutral	Strongly trustful	Neutral	Agree	Agree	Agree	Agree	Agree	Agree	Agree	Agree	Agree	Agree	Agree	Agree	Agree	Agree	Agree	Agree	Agree	Agree	yes	yes	yes	yes	yes	yes	yes	yes
88	167	phone	male	18-26	Han	college student	Non-biomedical	yes	Social media	Rarely	never	never	never	never	Rarely	never	never	never	never	Neutral	Neutral	Neutral	Neutral	Neutral	Neutral	Strongly Disagree	Strongly Disagree	Neutral	Strongly Disagree	Agree	Agree	Agree	Agree	Agree	Agree	Agree	Agree	Agree	Neutral	Neutral	Neutral	yes	not sure/don't know	yes	yes	not sure/don't know	not sure/don't know	not sure/don't know	not sure/don't know
89	203	phone	male	18-26	Han	college student	Non-biomedical	yes	Social media	Occasionally	Occasionally	Occasionally	Occasionally	Occasionally	Occasionally	Occasionally	Occasionally	Occasionally	Occasionally	Neutral	Neutral	trustful	Neutral	Disagree	Agree	Disagree	Disagree	Agree	Agree	Agree	Agree	Agree	Agree	Agree	Agree	Agree	Agree	Agree	Agree	Agree	Agree	yes	no	yes	yes	no	no	no	no
90	195	phone	male	>26	Han	college student	Biomedical related	yes	Social media	Rarely	Rarely	Rarely	Rarely	Rarely	Rarely	Rarely	Rarely	Rarely	Rarely	Untrustful	Neutral	Untrustful	Untrustful	Disagree	Disagree	Disagree	Disagree	Neutral	Neutral	Disagree	Neutral	Neutral	Disagree	Neutral	Neutral	Neutral	Neutral	Neutral	Neutral	Neutral	Neutral	not sure/don't know	yes	yes	yes	no	no	yes	yes
91	168	phone	male	18-26	Han	college student	Non-biomedical	yes	Social media	Rarely	Rarely	Rarely	Rarely	Rarely	Rarely	Rarely	Rarely	Rarely	Rarely	trustful	trustful	trustful	trustful	Disagree	Agree	Disagree	Disagree	Agree	Disagree	Agree	Agree	Disagree	Agree	Agree	Agree	Disagree	Disagree	Disagree	Agree	Agree	Agree	yes	not sure/don't know	yes	yes	not sure/don't know	no	not sure/don't know	not sure/don't know
92	316	Wechat	female	>26	Han	college student	Biomedical related	yes	healthcare staff	frequently	frequently	frequently	frequently	frequently	frequently	frequently	frequently	frequently	frequently	trustful	trustful	trustful	trustful	Agree	Strongly Agree	Disagree	Disagree	Agree	Agree	Agree	Agree	Agree	Agree	Agree	Agree	Agree	Agree	Agree	Agree	Agree	Agree	yes	yes	yes	yes	yes	no	no	no
93	154	phone	male	18-26	Han	college student	Non-biomedical	yes	Knowledge shared by friends or family	Occasionally	Occasionally	Occasionally	Occasionally	Occasionally	Occasionally	Occasionally	Occasionally	Occasionally	Occasionally	Strongly trustful	Strongly trustful	Strongly trustful	Strongly trustful	Strongly Agree	Strongly Agree	Strongly Agree	Strongly Agree	Strongly Agree	Strongly Agree	Strongly Agree	Strongly Agree	Strongly Agree	Strongly Agree	Strongly Agree	Strongly Agree	Strongly Agree	Strongly Agree	Strongly Agree	Strongly Agree	Strongly Agree	Strongly Agree	yes	yes	yes	yes	no	no	yes	yes
94	514	Wechat	male	>26	Han	college student	Non-biomedical	yes	Social media	never	never	never	never	never	never	never	never	never	never	trustful	trustful	trustful	trustful	Neutral	Neutral	Neutral	Neutral	Agree	Agree	Agree	Agree	Agree	Agree	Agree	Agree	Disagree	Disagree	Disagree	Agree	Agree	Agree	yes	yes	yes	yes	yes	yes	yes	yes
95	196	phone	male	18-26	Yi	college student	Biomedical related	yes	Social media	Rarely	Rarely	Rarely	Rarely	Rarely	Rarely	Rarely	Rarely	Rarely	Rarely	Neutral	Neutral	Neutral	Neutral	Agree	Agree	Agree	Agree	Agree	Agree	Agree	Agree	Neutral	Neutral	Neutral	Neutral	Neutral	Neutral	Neutral	Neutral	Neutral	Neutral	not sure/don't know	no	yes	yes	yes	yes	yes	yes
96	355	Wechat	male	18-26	Han	postgraduate	Biomedical related	yes	healthcare staff	Rarely	Rarely	Always	Always	Always	Rarely	Rarely	Always	Always	Always	trustful	trustful	trustful	trustful	Disagree	Neutral	Neutral	Neutral	Agree	Agree	Agree	Agree	Disagree	Agree	Agree	Agree	Neutral	Neutral	Neutral	Strongly Agree	Agree	Neutral	yes	yes	no	not sure/don't know	yes	no	not sure/don't know	yes
97	214	Wechat	male	18-26	Han	college student	Non-biomedical	yes	healthcare staff	frequently	frequently	frequently	frequently	frequently	frequently	frequently	frequently	frequently	frequently	Neutral	Neutral	Neutral	Neutral	Agree	Agree	Agree	Agree	Agree	Agree	Agree	Agree	Agree	Agree	Agree	Agree	Agree	Agree	Agree	Agree	Agree	Agree	yes	yes	yes	yes	no	no	no	yes
98	3018	Wechat	female	>26	Han	college student	Non-biomedical	yes	Knowledge shared by friends or family	Rarely	Rarely	never	never	never	never	never	never	never	never	trustful	Neutral	trustful	trustful	Disagree	Disagree	Disagree	Disagree	Strongly Agree	Strongly Agree	Strongly Agree	Strongly Agree	Agree	Agree	Strongly Disagree	Disagree	Neutral	Neutral	Neutral	Strongly Disagree	Strongly Disagree	Strongly Disagree	no	not sure/don't know	no	no	not sure/don't know	no	yes	not sure/don't know
99	194	phone	male	18-26	Han	postgraduate	Non-biomedical	yes	Social media	Rarely	Rarely	Rarely	Rarely	frequently	Rarely	never	never	never	Rarely	trustful	trustful	trustful	trustful	Agree	Neutral	Disagree	Strongly Disagree	Neutral	Neutral	Agree	Agree	Strongly Agree	Strongly Agree	Strongly Agree	Strongly Agree	Agree	Agree	Agree	Agree	Agree	Agree	not sure/don't know	not sure/don't know	not sure/don't know	not sure/don't know	not sure/don't know	not sure/don't know	not sure/don't know	not sure/don't know
100	326	phone	male	18-26	Han	college student	Non-biomedical	yes	Social media	Rarely	never	frequently	frequently	frequently	frequently	never	Rarely	Rarely	Rarely	Untrustful	Untrustful	Strongly trustful	trustful	Agree	Neutral	Neutral	Disagree	Agree	Agree	Agree	Agree	Neutral	Agree	Agree	Agree	Agree	Agree	Neutral	Neutral	Neutral	Neutral	no	yes	yes	yes	no	no	yes	yes
101	225	Wechat	male	18-26	Han	college student	Non-biomedical	yes	Social media	Occasionally	Rarely	Rarely	Rarely	Rarely	Occasionally	Rarely	Rarely	Rarely	Rarely	trustful	trustful	trustful	trustful	Neutral	Agree	Neutral	Neutral	Agree	Agree	Agree	Agree	Strongly Agree	Strongly Agree	Agree	Strongly Agree	Agree	Agree	Strongly Agree	Neutral	Neutral	Neutral	not sure/don't know	yes	yes	not sure/don't know	not sure/don't know	no	yes	not sure/don't know
102	94	phone	male	18-26	Han	college student	Biomedical related	yes	healthcare staff	frequently	Occasionally	Occasionally	Occasionally	Occasionally	Occasionally	Occasionally	Occasionally	Occasionally	Occasionally	Neutral	Neutral	Neutral	Neutral	Neutral	Neutral	Neutral	Neutral	Neutral	Neutral	Neutral	Neutral	Neutral	Neutral	Neutral	Neutral	Neutral	Neutral	Neutral	Neutral	Neutral	Neutral	no	no	no	no	no	no	no	no
103	139	phone	male	18-26	Han	college student	Non-biomedical	yes	Social media	never	never	never	never	never	never	never	never	never	never	strongly untrustful	strongly untrustful	strongly untrustful	strongly untrustful	Neutral	Neutral	Neutral	Neutral	Neutral	Neutral	Neutral	Neutral	Neutral	Neutral	Neutral	Neutral	Neutral	Neutral	Neutral	Neutral	Neutral	Neutral	no	no	no	no	no	no	no	no
104	244	phone	male	18-26	Han	college student	Non-biomedical	yes	Social media	frequently	Rarely	Rarely	Occasionally	Occasionally	never	never	never	Occasionally	Occasionally	trustful	trustful	Strongly trustful	Neutral	Strongly Agree	Strongly Agree	Strongly Agree	Neutral	Strongly Disagree	Neutral	Agree	Neutral	Strongly Agree	Strongly Agree	Strongly Agree	Strongly Agree	Disagree	Neutral	Disagree	Agree	Agree	Neutral	yes	yes	yes	yes	not sure/don't know	no	yes	no
105	285	Wechat	female	18-26	Han	college student	Non-biomedical	yes	Social media	Occasionally	never	Occasionally	frequently	frequently	Occasionally	never	frequently	frequently	frequently	Strongly trustful	Neutral	Strongly trustful	Strongly trustful	Neutral	Neutral	Disagree	Disagree	Neutral	Agree	Agree	Agree	Agree	Strongly Agree	Strongly Agree	Strongly Agree	Disagree	Neutral	Strongly Disagree	Strongly Agree	Strongly Agree	Strongly Agree	yes	no	no	yes	no	no	no	yes
106	244	Wechat	female	18-26	Han	college student	Non-biomedical	yes	Social media	Rarely	Rarely	frequently	frequently	Rarely	Rarely	Rarely	frequently	frequently	Rarely	trustful	trustful	trustful	trustful	Agree	Agree	Neutral	Neutral	Agree	Agree	Agree	Agree	Agree	Agree	Agree	Agree	Disagree	Agree	Disagree	Strongly Agree	Strongly Agree	Agree	yes	not sure/don't know	yes	yes	no	not sure/don't know	not sure/don't know	yes
107	174	Wechat	female	18-26	Han	college student	Non-biomedical	yes	Social media	Rarely	never	Occasionally	Occasionally	Occasionally	Occasionally	never	Occasionally	Occasionally	Occasionally	Strongly trustful	Neutral	trustful	Strongly trustful	Agree	Agree	Agree	Disagree	Neutral	Neutral	Agree	Agree	Agree	Agree	Agree	Agree	Neutral	Agree	Neutral	Strongly Agree	Agree	Agree	not sure/don't know	not sure/don't know	yes	yes	not sure/don't know	no	yes	yes
108	244	Wechat	female	18-26	Han	college student	Non-biomedical	yes	Social media	Occasionally	Rarely	Occasionally	Occasionally	Rarely	Occasionally	Rarely	Occasionally	Occasionally	Occasionally	Neutral	Neutral	trustful	trustful	Agree	Agree	Agree	Neutral	Disagree	Disagree	Agree	Agree	Agree	Agree	Agree	Agree	Agree	Neutral	Disagree	Agree	Strongly Agree	Strongly Agree	no	yes	yes	yes	no	no	yes	yes
109	326	Wechat	male	18-26	Han	college student	Non-biomedical	yes	Social media	Rarely	never	frequently	frequently	frequently	Rarely	never	Always	frequently	frequently	trustful	trustful	Strongly trustful	Strongly trustful	Agree	Agree	Disagree	Disagree	Agree	Disagree	Strongly Agree	Strongly Agree	Neutral	Agree	Strongly Agree	Strongly Agree	Strongly Disagree	Strongly Disagree	Strongly Disagree	Disagree	Disagree	Strongly Disagree	yes	yes	yes	yes	not sure/don't know	not sure/don't know	not sure/don't know	not sure/don't know
110	140	Wechat	male	>26	Han	postgraduate	Non-biomedical	yes	health education courses	Occasionally	never	Occasionally	never	Occasionally	never	never	never	never	never	trustful	trustful	Strongly trustful	Strongly trustful	Disagree	Neutral	Neutral	Strongly Disagree	Neutral	Disagree	Disagree	Neutral	Disagree	Neutral	Disagree	Disagree	Agree	Agree	Neutral	Neutral	Neutral	Neutral	yes	yes	yes	yes	not sure/don't know	no	no	yes
111	337	Wechat	male	>26	Han	college student	Non-biomedical	yes	Social media	Rarely	never	Rarely	Rarely	Rarely	Rarely	never	Rarely	Rarely	Rarely	trustful	Neutral	trustful	trustful	Agree	Agree	Neutral	Disagree	Neutral	Agree	Agree	Neutral	Agree	Agree	Agree	Agree	Neutral	Neutral	Neutral	Agree	Agree	Neutral	yes	not sure/don't know	yes	yes	not sure/don't know	no	yes	not sure/don't know
112	200	Wechat	female	18-26	Han	college student	Non-biomedical	yes	Social media	Occasionally	never	Always	Always	Occasionally	Occasionally	never	Occasionally	Occasionally	never	Strongly trustful	Strongly trustful	Strongly trustful	trustful	Strongly Agree	Strongly Agree	Agree	Disagree	Agree	Neutral	Strongly Agree	Strongly Agree	Strongly Agree	Strongly Agree	Strongly Agree	Strongly Agree	Neutral	Neutral	Disagree	Strongly Agree	Strongly Agree	Strongly Agree	yes	yes	yes	yes	no	no	yes	yes
113	228	Wechat	female	>26	Han	college student	Biomedical related	yes	health education courses	Occasionally	Occasionally	Occasionally	Occasionally	Rarely	frequently	frequently	frequently	frequently	frequently	Neutral	trustful	trustful	trustful	Agree	Agree	Neutral	Strongly Disagree	Agree	Agree	Agree	Agree	Strongly Agree	Strongly Agree	Strongly Agree	Strongly Agree	Agree	Neutral	Disagree	Strongly Agree	Strongly Agree	Strongly Agree	yes	yes	yes	yes	no	no	yes	not sure/don't know
114	228	Wechat	female	18-26	Han	college student	Non-biomedical	yes	Social media	Occasionally	Occasionally	Rarely	Occasionally	Occasionally	frequently	Occasionally	Occasionally	Occasionally	Occasionally	Neutral	trustful	trustful	Strongly trustful	Agree	Agree	Neutral	Disagree	Agree	Agree	Agree	Agree	Agree	Agree	Agree	Agree	Agree	Agree	Neutral	Strongly Agree	Strongly Agree	Strongly Agree	yes	no	yes	yes	not sure/don't know	not sure/don't know	not sure/don't know	yes
115	194	Wechat	female	18-26	Han	college student	Non-biomedical	yes	Social media	Occasionally	Occasionally	Occasionally	Occasionally	Occasionally	Occasionally	Occasionally	Occasionally	Occasionally	Occasionally	trustful	Neutral	trustful	trustful	Agree	Strongly Agree	Agree	Neutral	Strongly Disagree	Disagree	Agree	Agree	Neutral	Agree	Agree	Neutral	Strongly Disagree	Strongly Disagree	Strongly Disagree	Strongly Agree	Strongly Agree	Strongly Agree	no	yes	yes	yes	yes	no	not sure/don't know	yes
116	157	Wechat	male	18-26	Han	college student	Non-biomedical	yes	Social media	Rarely	Rarely	Occasionally	Occasionally	Occasionally	Rarely	Rarely	Rarely	Rarely	Rarely	Neutral	Neutral	trustful	Neutral	Neutral	Agree	Neutral	Disagree	Neutral	Neutral	Agree	Agree	Agree	Agree	Agree	Agree	Disagree	Disagree	Neutral	Neutral	Neutral	Neutral	yes	yes	yes	yes	not sure/don't know	not sure/don't know	not sure/don't know	yes
117	202	Wechat	female	18-26	Han	college student	Non-biomedical	yes	Social media	Always	frequently	Occasionally	frequently	never	Occasionally	never	Occasionally	frequently	never	Strongly trustful	trustful	Strongly trustful	Strongly trustful	Disagree	Agree	Disagree	Neutral	Agree	Neutral	Strongly Agree	Strongly Agree	Strongly Agree	Strongly Agree	Strongly Agree	Strongly Agree	Neutral	Disagree	Agree	Strongly Agree	Strongly Agree	Strongly Agree	yes	yes	yes	yes	not sure/don't know	no	yes	yes
118	350	Wechat	female	18-26	Han	college student	Non-biomedical	yes	Social media	Occasionally	Rarely	Rarely	Rarely	Rarely	Occasionally	Rarely	Rarely	Rarely	Rarely	Neutral	trustful	Strongly trustful	Strongly trustful	Agree	Agree	Disagree	Disagree	Neutral	Neutral	Agree	Agree	Neutral	Strongly Agree	Strongly Agree	Strongly Agree	Disagree	Disagree	Disagree	Strongly Agree	Strongly Agree	Strongly Agree	yes	yes	yes	yes	no	no	yes	yes
119	209	Wechat	female	18-26	Han	college student	Non-biomedical	yes	health education courses	Occasionally	Occasionally	Occasionally	Occasionally	Occasionally	Rarely	Rarely	Rarely	Rarely	Rarely	Untrustful	Neutral	Neutral	trustful	Neutral	Strongly Agree	Strongly Disagree	Strongly Disagree	Strongly Agree	Neutral	Strongly Agree	Strongly Agree	Strongly Agree	Strongly Agree	Strongly Agree	Strongly Agree	Neutral	Neutral	Neutral	Strongly Agree	Strongly Agree	Strongly Agree	yes	yes	yes	yes	yes	no	no	yes
120	332	Wechat	female	18-26	Han	college student	Non-biomedical	yes	Social media	Rarely	never	frequently	Always	frequently	Occasionally	never	Rarely	Always	Always	trustful	Neutral	Strongly trustful	Strongly trustful	Agree	Strongly Agree	Agree	Neutral	Neutral	Agree	Strongly Agree	Neutral	Strongly Agree	Strongly Agree	Strongly Agree	Strongly Agree	Neutral	Neutral	Agree	Strongly Agree	Strongly Agree	Strongly Agree	no	yes	yes	yes	yes	no	yes	yes
121	132	Wechat	male	18-26	Zhuang	college student	Non-biomedical	yes	Social media	Occasionally	never	Occasionally	frequently	Rarely	frequently	never	frequently	frequently	Rarely	Neutral	Neutral	trustful	Strongly trustful	Strongly Agree	Strongly Agree	Strongly Agree	Strongly Agree	Agree	Disagree	Strongly Agree	Neutral	Strongly Agree	Strongly Agree	Strongly Agree	Strongly Agree	Neutral	Agree	Strongly Disagree	Strongly Agree	Strongly Agree	Strongly Agree	yes	yes	yes	yes	yes	no	yes	not sure/don't know
122	220	Wechat	female	18-26	Han	college student	Non-biomedical	yes	Social media	Occasionally	never	Rarely	never	never	Occasionally	never	Occasionally	never	never	trustful	Neutral	trustful	trustful	Agree	Agree	Disagree	Disagree	Agree	Disagree	Agree	Agree	Strongly Agree	Strongly Agree	Strongly Agree	Strongly Agree	Neutral	Neutral	Agree	Strongly Agree	Strongly Agree	Strongly Agree	no	yes	yes	yes	yes	no	yes	not sure/don't know
123	89	Wechat	male	18-26	Han	college student	Non-biomedical	no	healthcare staff	Occasionally	Occasionally	Occasionally	Occasionally	Occasionally	Occasionally	Occasionally	Occasionally	Occasionally	Occasionally	Neutral	Neutral	Neutral	Neutral	Neutral	Neutral	Neutral	Neutral	Neutral	Neutral	Neutral	Neutral	Neutral	Neutral	Neutral	Neutral	Neutral	Neutral	Neutral	Neutral	Neutral	Neutral	no	no	no	no	no	no	no	no
124	129	Wechat	male	18-26	Han	college student	Non-biomedical	yes	Social media	Rarely	never	never	never	never	Rarely	never	never	never	Rarely	strongly untrustful	Untrustful	Untrustful	strongly untrustful	Neutral	Agree	Disagree	Disagree	Strongly Disagree	Neutral	Neutral	Neutral	Neutral	Neutral	Neutral	Neutral	Agree	Agree	Agree	Strongly Disagree	Strongly Disagree	Strongly Disagree	yes	no	yes	yes	yes	yes	yes	not sure/don't know
125	157	Wechat	female	18-26	Han	college student	Non-biomedical	yes	Social media	Occasionally	Rarely	frequently	Occasionally	Occasionally	Occasionally	Rarely	Rarely	Rarely	Rarely	Neutral	Neutral	Strongly trustful	trustful	Neutral	Neutral	Neutral	Neutral	Neutral	Neutral	Neutral	Neutral	Agree	Agree	Neutral	Agree	Agree	Agree	Agree	Agree	Agree	Neutral	yes	not sure/don't know	not sure/don't know	yes	not sure/don't know	no	not sure/don't know	not sure/don't know
126	127	Wechat	male	18-26	Han	college student	Non-biomedical	no	health education courses	Rarely	Rarely	Occasionally	Occasionally	Occasionally	Occasionally	Occasionally	Rarely	Rarely	Rarely	trustful	trustful	Neutral	Neutral	Agree	Neutral	Agree	Agree	Strongly Agree	Agree	Strongly Agree	Strongly Agree	Agree	Neutral	Neutral	Neutral	Agree	Agree	Agree	Agree	Disagree	Neutral	no	no	not sure/don't know	no	yes	no	no	yes
127	169	Wechat	female	18-26	Han	college student	Non-biomedical	yes	healthcare staff	frequently	Occasionally	frequently	frequently	Occasionally	Occasionally	frequently	Occasionally	frequently	never	Neutral	Strongly trustful	Strongly trustful	trustful	Agree	Strongly Agree	Disagree	Disagree	Strongly Agree	Strongly Agree	Strongly Agree	Strongly Agree	Agree	Agree	Agree	Strongly Agree	Agree	Agree	Agree	Strongly Agree	Strongly Agree	Strongly Agree	yes	yes	yes	yes	no	no	yes	not sure/don't know
128	181	Wechat	female	18-26	Han	college student	Non-biomedical	yes	Social media	Occasionally	never	frequently	frequently	frequently	Occasionally	never	Occasionally	Occasionally	Occasionally	trustful	Neutral	trustful	trustful	Strongly Agree	Strongly Agree	Strongly Agree	Disagree	Agree	Neutral	Agree	Neutral	Strongly Agree	Agree	Agree	Agree	Agree	Agree	Agree	Strongly Agree	Strongly Agree	Strongly Agree	not sure/don't know	yes	yes	yes	not sure/don't know	not sure/don't know	not sure/don't know	yes
129	153	Wechat	female	18-26	Han	college student	Non-biomedical	yes	Social media	Rarely	Rarely	Occasionally	Occasionally	never	Occasionally	Rarely	Rarely	Rarely	never	trustful	Neutral	Strongly trustful	Strongly trustful	Neutral	Agree	Strongly Disagree	Strongly Disagree	Strongly Agree	Disagree	Strongly Agree	Strongly Agree	Strongly Agree	Strongly Agree	Strongly Agree	Strongly Agree	Agree	Agree	Neutral	Agree	Agree	Agree	not sure/don't know	yes	yes	yes	no	yes	no	yes
130	178	Wechat	female	18-26	Han	college student	Non-biomedical	yes	Social media	Occasionally	never	Always	Rarely	Always	Rarely	never	Rarely	Rarely	Rarely	trustful	trustful	Strongly trustful	trustful	Neutral	Strongly Disagree	Neutral	Disagree	Strongly Agree	Strongly Agree	Strongly Agree	Strongly Agree	Agree	Agree	Agree	Agree	Neutral	Agree	Strongly Agree	Agree	Agree	Disagree	yes	yes	yes	yes	yes	no	no	yes
131	184	Wechat	female	18-26	Han	college student	Non-biomedical	yes	Social media	Rarely	never	never	Rarely	never	never	never	never	never	never	Strongly trustful	trustful	Strongly trustful	Neutral	Agree	Neutral	Agree	Neutral	Disagree	Neutral	Strongly Agree	Agree	Neutral	Agree	Agree	Agree	Disagree	Disagree	Disagree	Strongly Agree	Strongly Agree	Strongly Agree	yes	yes	yes	yes	yes	no	yes	no
132	189	Wechat	female	18-26	Han	college student	Non-biomedical	yes	Social media	Rarely	never	Rarely	Occasionally	never	never	never	never	Rarely	never	Neutral	Neutral	trustful	trustful	Disagree	Strongly Disagree	Neutral	Strongly Disagree	Agree	Disagree	Strongly Agree	Strongly Agree	Disagree	Strongly Agree	Neutral	Agree	Neutral	Agree	Neutral	Neutral	Disagree	Disagree	yes	not sure/don't know	no	yes	no	not sure/don't know	not sure/don't know	yes
133	186	Wechat	female	18-26	Han	college student	Non-biomedical	yes	Social media	Occasionally	Rarely	Occasionally	frequently	never	Rarely	Rarely	Rarely	Occasionally	never	trustful	Neutral	trustful	Neutral	Agree	Agree	Agree	Neutral	Agree	Neutral	Agree	Agree	Neutral	Agree	Agree	Agree	Disagree	Neutral	Disagree	Agree	Agree	Strongly Agree	yes	yes	yes	yes	not sure/don't know	no	yes	yes
134	190	Wechat	female	18-26	Han	college student	Non-biomedical	yes	Social media	Occasionally	never	frequently	frequently	never	frequently	Occasionally	Occasionally	Occasionally	Occasionally	Strongly trustful	trustful	Neutral	trustful	Neutral	Neutral	Disagree	Disagree	Agree	Disagree	Agree	Neutral	Strongly Agree	Agree	Agree	Agree	Disagree	Disagree	Disagree	Agree	Agree	Agree	yes	not sure/don't know	yes	yes	no	no	no	yes
135	208	Wechat	female	18-26	Han	college student	Non-biomedical	yes	Knowledge shared by friends or family	Occasionally	never	Rarely	Rarely	Rarely	Occasionally	never	never	Rarely	Rarely	trustful	Neutral	trustful	trustful	Agree	Agree	Agree	Neutral	Agree	Neutral	Agree	Agree	Agree	Agree	Agree	Agree	Agree	Agree	Agree	Strongly Agree	Strongly Agree	Strongly Agree	not sure/don't know	not sure/don't know	yes	yes	yes	no	not sure/don't know	no
136	212	Wechat	female	18-26	Han	college student	Non-biomedical	yes	Social media	Occasionally	Rarely	Occasionally	Occasionally	Rarely	Rarely	never	Occasionally	Occasionally	never	Neutral	Neutral	trustful	trustful	Strongly Disagree	Agree	Disagree	Disagree	Agree	Strongly Disagree	Strongly Agree	Agree	Disagree	Agree	Strongly Agree	Disagree	Disagree	Disagree	Disagree	Agree	Agree	Neutral	yes	yes	yes	yes	no	no	yes	yes
137	182	Wechat	female	18-26	Han	college student	Non-biomedical	yes	Social media	Rarely	Rarely	frequently	frequently	never	Rarely	Rarely	Rarely	Rarely	never	Strongly trustful	Strongly trustful	Strongly trustful	Strongly trustful	Neutral	Agree	Neutral	Neutral	Agree	Agree	Strongly Agree	Strongly Agree	Agree	Strongly Agree	Agree	Strongly Agree	Agree	Neutral	Agree	Agree	Agree	Neutral	yes	yes	no	yes	no	no	yes	yes
138	211	Wechat	female	18-26	Han	college student	Non-biomedical	yes	Social media	Rarely	never	Rarely	Rarely	never	never	never	never	never	never	Neutral	strongly untrustful	trustful	Neutral	Strongly Disagree	Agree	Neutral	Neutral	Disagree	Disagree	Agree	Agree	Disagree	Agree	Disagree	Agree	Agree	Strongly Agree	Agree	Neutral	Neutral	Disagree	yes	yes	yes	yes	no	no	no	yes
139	117	Wechat	female	18-26	Han	college student	Non-biomedical	yes	Social media	frequently	frequently	frequently	frequently	frequently	frequently	frequently	frequently	frequently	frequently	trustful	trustful	trustful	trustful	Agree	Agree	Agree	Agree	Agree	Agree	Agree	Agree	Agree	Agree	Agree	Agree	Agree	Agree	Agree	Agree	Agree	Agree	yes	no	yes	yes	no	yes	yes	yes
140	192	Wechat	female	18-26	Han	college student	Non-biomedical	yes	Social media	frequently	never	Occasionally	Occasionally	Rarely	Rarely	never	Occasionally	Occasionally	Rarely	Neutral	Neutral	trustful	trustful	Agree	Agree	Agree	Neutral	Agree	Neutral	Agree	Agree	Agree	Agree	Agree	Agree	Disagree	Neutral	Disagree	Agree	Agree	Agree	no	yes	yes	yes	no	no	yes	yes
141	173	Wechat	female	18-26	Han	college student	Non-biomedical	yes	Social media	Rarely	Rarely	Rarely	frequently	Rarely	Rarely	Rarely	Rarely	Rarely	Rarely	Neutral	Neutral	Neutral	Neutral	Agree	Neutral	Neutral	Disagree	Agree	Agree	Agree	Agree	Agree	Agree	Agree	Agree	Neutral	Agree	Disagree	Strongly Agree	Strongly Agree	Strongly Agree	no	yes	yes	yes	yes	no	yes	yes
142	181	Wechat	female	18-26	Han	college student	Non-biomedical	yes	Social media	never	never	Always	Always	never	Rarely	Rarely	frequently	Rarely	never	Neutral	Neutral	trustful	trustful	Agree	Strongly Agree	Strongly Agree	Neutral	Strongly Agree	Strongly Agree	Strongly Agree	Strongly Agree	Strongly Agree	Strongly Agree	Strongly Agree	Strongly Agree	Agree	Agree	Neutral	Agree	Agree	Agree	no	yes	yes	yes	no	no	yes	no
143	233	Wechat	female	18-26	Han	college student	Non-biomedical	yes	Social media	Rarely	never	never	Occasionally	never	never	never	never	never	never	trustful	Neutral	trustful	trustful	Agree	Strongly Agree	Neutral	Neutral	Strongly Agree	Disagree	Agree	Agree	Agree	Agree	Agree	Disagree	Neutral	Neutral	Disagree	Agree	Agree	Neutral	not sure/don't know	not sure/don't know	yes	yes	not sure/don't know	not sure/don't know	not sure/don't know	not sure/don't know
144	236	Wechat	female	18-26	Han	college student	Non-biomedical	yes	Social media	Rarely	never	Rarely	Occasionally	never	frequently	never	frequently	frequently	never	trustful	trustful	trustful	trustful	Agree	Agree	Agree	Neutral	Agree	Agree	Agree	Agree	Agree	Agree	Agree	Agree	Strongly Agree	Strongly Agree	Agree	Agree	Agree	Agree	not sure/don't know	not sure/don't know	yes	yes	not sure/don't know	not sure/don't know	not sure/don't know	not sure/don't know
145	240	Wechat	female	18-26	Han	college student	Non-biomedical	yes	Social media	Rarely	Rarely	Occasionally	Occasionally	never	never	never	never	never	never	trustful	Neutral	trustful	trustful	Agree	Agree	Neutral	Disagree	Neutral	Neutral	Agree	Neutral	Neutral	Agree	Agree	Neutral	Neutral	Neutral	Neutral	Agree	Agree	Agree	not sure/don't know	yes	not sure/don't know	yes	yes	not sure/don't know	not sure/don't know	not sure/don't know
146	229	Wechat	female	18-26	Han	college student	Non-biomedical	yes	Social media	Occasionally	never	frequently	Occasionally	never	Rarely	never	Rarely	Rarely	never	Strongly trustful	trustful	Strongly trustful	trustful	Neutral	Strongly Agree	Agree	Neutral	Disagree	Neutral	Strongly Agree	Agree	Agree	Strongly Agree	Strongly Agree	Strongly Agree	Neutral	Agree	Agree	Agree	Agree	Neutral	no	yes	yes	yes	no	no	yes	no
147	196	Wechat	male	18-26	Han	college student	Non-biomedical	yes	Social media	Rarely	never	Rarely	never	Rarely	never	never	never	never	never	trustful	Strongly trustful	Strongly trustful	trustful	Disagree	Agree	Strongly Disagree	Strongly Disagree	Strongly Agree	Neutral	Strongly Agree	Strongly Agree	Strongly Agree	Strongly Agree	Strongly Agree	Strongly Agree	Strongly Disagree	Neutral	Strongly Disagree	Neutral	Neutral	Neutral	yes	yes	not sure/don't know	not sure/don't know	not sure/don't know	not sure/don't know	not sure/don't know	not sure/don't know
148	197	Wechat	female	18-26	Han	college student	Non-biomedical	yes	Social media	frequently	Occasionally	frequently	Always	Rarely	frequently	never	frequently	Always	never	trustful	trustful	Strongly trustful	trustful	Agree	Agree	Agree	Agree	Neutral	Neutral	Agree	Agree	Neutral	Agree	Agree	Agree	Neutral	Neutral	Agree	Strongly Agree	Strongly Agree	Strongly Agree	yes	yes	yes	yes	yes	no	no	not sure/don't know
149	225	Wechat	female	18-26	Han	college student	Non-biomedical	yes	Social media	Occasionally	never	frequently	frequently	never	Rarely	never	Rarely	frequently	never	trustful	trustful	trustful	trustful	Strongly Disagree	Strongly Agree	Neutral	Strongly Disagree	Agree	Agree	Agree	Agree	Agree	Agree	Agree	Agree	Neutral	Agree	Neutral	Agree	Agree	Agree	yes	yes	yes	yes	yes	no	yes	yes
150	258	Wechat	male	18-26	Han	college student	Non-biomedical	yes	Social media	frequently	Rarely	frequently	frequently	frequently	Rarely	Rarely	Rarely	Rarely	Occasionally	Neutral	trustful	Strongly trustful	Strongly trustful	Agree	Agree	Strongly Disagree	Strongly Disagree	Agree	Neutral	Strongly Agree	Strongly Agree	Agree	Agree	Agree	Strongly Agree	Neutral	Neutral	Neutral	Agree	Neutral	Neutral	yes	yes	yes	yes	no	no	yes	yes
151	258	Wechat	female	18-26	Han	college student	Non-biomedical	yes	Social media	Occasionally	never	frequently	Rarely	Rarely	Rarely	never	frequently	Rarely	never	trustful	trustful	trustful	Neutral	Strongly Agree	Strongly Agree	Agree	Strongly Disagree	Agree	Neutral	Strongly Agree	Agree	Neutral	Agree	Agree	Disagree	Agree	Agree	Agree	Agree	Agree	Neutral	yes	yes	yes	yes	not sure/don't know	no	yes	yes
152	238	Wechat	female	18-26	Han	college student	Non-biomedical	yes	Social media	Rarely	Rarely	Occasionally	Occasionally	never	Rarely	Rarely	Occasionally	Occasionally	never	trustful	Neutral	Neutral	trustful	Agree	Agree	Agree	Neutral	Agree	Neutral	Agree	Disagree	Agree	Agree	Agree	Agree	Agree	Agree	Agree	Agree	Agree	Agree	no	not sure/don't know	yes	yes	not sure/don't know	not sure/don't know	not sure/don't know	no
153	116	Wechat	female	18-26	Han	college student	Non-biomedical	yes	Social media	never	never	Occasionally	Occasionally	never	never	never	never	never	never	trustful	Strongly trustful	Strongly trustful	Strongly trustful	Agree	Strongly Agree	Strongly Agree	Strongly Disagree	Agree	Strongly Disagree	Strongly Agree	Strongly Agree	Strongly Agree	Strongly Agree	Strongly Agree	Strongly Agree	Strongly Agree	Strongly Agree	Strongly Agree	Strongly Agree	Agree	Neutral	not sure/don't know	yes	yes	yes	no	no	yes	yes
154	257	Wechat	male	18-26	Han	college student	Non-biomedical	yes	Social media	Occasionally	never	frequently	Always	frequently	Rarely	never	Rarely	Rarely	Rarely	trustful	Untrustful	Strongly trustful	trustful	Agree	Strongly Agree	Neutral	Neutral	Strongly Agree	Agree	Strongly Agree	Agree	Agree	Agree	Strongly Agree	Strongly Agree	Disagree	Disagree	Disagree	Strongly Agree	Agree	Neutral	yes	yes	yes	yes	yes	no	yes	yes
155	179	Wechat	female	18-26	Han	college student	Non-biomedical	yes	Social media	frequently	Rarely	frequently	frequently	frequently	Rarely	never	Occasionally	frequently	Occasionally	Strongly trustful	Untrustful	Strongly trustful	Strongly trustful	Agree	Agree	Disagree	Disagree	Agree	Neutral	Strongly Agree	Strongly Agree	Disagree	Agree	Agree	Agree	Strongly Agree	Strongly Agree	Agree	Agree	Disagree	Strongly Disagree	yes	yes	yes	yes	not sure/don't know	yes	no	yes
156	149	Wechat	male	18-26	Han	college student	Non-biomedical	yes	Social media	Occasionally	Rarely	Occasionally	Occasionally	Occasionally	Rarely	never	never	never	never	Neutral	trustful	trustful	Strongly trustful	Disagree	Agree	Neutral	Neutral	Neutral	Neutral	Agree	Neutral	Agree	Agree	Agree	Agree	Agree	Strongly Agree	Neutral	Neutral	Neutral	Neutral	no	no	yes	yes	not sure/don't know	no	yes	yes
157	247	Wechat	female	18-26	Han	college student	Non-biomedical	yes	Social media	Occasionally	frequently	frequently	frequently	frequently	Occasionally	Rarely	Occasionally	Occasionally	Rarely	trustful	Neutral	trustful	trustful	Agree	Agree	Neutral	Neutral	Neutral	Agree	Agree	Agree	Agree	Agree	Agree	Agree	Neutral	Neutral	Agree	Agree	Agree	Agree	not sure/don't know	yes	yes	yes	yes	yes	yes	yes
158	202	Wechat	female	18-26	Han	college student	Non-biomedical	yes	Social media	Occasionally	Rarely	Occasionally	Occasionally	Occasionally	Occasionally	Rarely	frequently	Occasionally	Occasionally	Neutral	trustful	trustful	trustful	Disagree	Agree	Agree	Neutral	Agree	Neutral	Agree	Agree	Agree	Agree	Agree	Agree	Neutral	Agree	Agree	Strongly Agree	Agree	Neutral	yes	not sure/don't know	yes	yes	not sure/don't know	no	not sure/don't know	yes
159	222	Wechat	male	18-26	Han	college student	Non-biomedical	yes	Social media	Occasionally	Occasionally	Occasionally	frequently	Occasionally	Rarely	Rarely	Rarely	Rarely	Rarely	trustful	Untrustful	Neutral	Neutral	Agree	Agree	Agree	Disagree	Neutral	Agree	Agree	Agree	Disagree	Agree	Agree	Agree	Neutral	Neutral	Disagree	Agree	Neutral	Neutral	no	yes	yes	yes	yes	no	yes	yes
160	219	Wechat	female	18-26	Han	college student	Non-biomedical	yes	Social media	frequently	frequently	Occasionally	frequently	frequently	frequently	Rarely	Occasionally	frequently	Rarely	trustful	trustful	trustful	trustful	Agree	Agree	Neutral	Neutral	Agree	Agree	Agree	Agree	Neutral	Agree	Agree	Agree	Neutral	Agree	Neutral	Strongly Agree	Strongly Agree	Strongly Agree	yes	yes	not sure/don't know	yes	not sure/don't know	yes	no	not sure/don't know
161	190	Wechat	female	18-26	Han	college student	Non-biomedical	no	Social media	Rarely	Rarely	Rarely	Occasionally	Rarely	Rarely	Rarely	Rarely	Occasionally	Rarely	trustful	Neutral	trustful	trustful	Disagree	Neutral	Neutral	Disagree	Neutral	Neutral	Agree	Neutral	Agree	Agree	Agree	Agree	Agree	Agree	Agree	Agree	Neutral	Neutral	yes	yes	yes	yes	yes	no	yes	yes
162	277	Wechat	female	18-26	Han	college student	Non-biomedical	yes	health education courses	Occasionally	Rarely	Rarely	Occasionally	Occasionally	Rarely	Rarely	Rarely	Rarely	Occasionally	trustful	Neutral	trustful	trustful	Neutral	Disagree	Disagree	Disagree	Agree	Agree	Agree	Agree	Agree	Agree	Agree	Agree	Neutral	Agree	Disagree	Agree	Agree	Agree	yes	yes	no	yes	no	no	yes	yes
163	268	Wechat	male	18-26	Han	college student	Non-biomedical	no	Social media	Rarely	Rarely	never	never	never	Occasionally	Occasionally	Occasionally	Occasionally	Occasionally	Neutral	Neutral	trustful	trustful	Agree	Agree	Neutral	Neutral	Neutral	Neutral	Neutral	Neutral	Agree	Agree	Agree	Agree	Agree	Agree	Agree	Agree	Agree	Agree	no	yes	yes	yes	not sure/don't know	no	yes	yes
164	249	Wechat	female	18-26	Han	college student	Non-biomedical	yes	Knowledge shared by friends or family	never	never	Occasionally	never	never	never	never	never	never	never	Neutral	Untrustful	trustful	Neutral	Neutral	Neutral	Neutral	Neutral	Agree	Agree	Agree	Agree	Agree	Agree	Agree	Agree	Neutral	Neutral	Neutral	Agree	Agree	Agree	not sure/don't know	not sure/don't know	yes	yes	not sure/don't know	not sure/don't know	not sure/don't know	not sure/don't know
165	217	Wechat	female	18-26	Han	college student	Non-biomedical	yes	Social media	Occasionally	Rarely	Rarely	Occasionally	Rarely	Rarely	never	Occasionally	Occasionally	never	trustful	Neutral	Strongly trustful	Strongly trustful	Strongly Agree	Agree	Neutral	Neutral	Disagree	Agree	Strongly Agree	Neutral	Agree	Strongly Agree	Agree	Strongly Agree	Neutral	Neutral	Neutral	Strongly Agree	Agree	Neutral	no	yes	yes	yes	no	no	not sure/don't know	no
166	163	Wechat	female	18-26	Han	college student	Non-biomedical	yes	Social media	Rarely	Rarely	Rarely	Always	Rarely	Rarely	Rarely	Rarely	frequently	never	trustful	Neutral	trustful	Strongly trustful	Disagree	Agree	Agree	Disagree	Disagree	Disagree	Agree	Disagree	Agree	Agree	Agree	Agree	Strongly Agree	Strongly Agree	Agree	Agree	Agree	Agree	not sure/don't know	no	yes	yes	not sure/don't know	no	yes	not sure/don't know
167	218	Wechat	female	18-26	Han	college student	Non-biomedical	yes	Knowledge shared by friends or family	frequently	Occasionally	frequently	Occasionally	Rarely	Rarely	Rarely	never	Rarely	never	trustful	Untrustful	Neutral	Neutral	Neutral	Agree	Strongly Disagree	Strongly Disagree	Agree	Agree	Agree	Agree	Agree	Agree	Agree	Agree	Neutral	Neutral	Disagree	Agree	Agree	Strongly Agree	yes	yes	yes	yes	yes	no	yes	yes
168	253	Wechat	female	18-26	Han	college student	Non-biomedical	yes	Knowledge shared by friends or family	never	Rarely	Rarely	Rarely	Rarely	Rarely	Rarely	Rarely	Rarely	Rarely	trustful	trustful	trustful	trustful	Agree	Strongly Agree	Disagree	Strongly Disagree	Strongly Agree	Disagree	Strongly Agree	Strongly Agree	Agree	Strongly Agree	Strongly Agree	Strongly Agree	Strongly Disagree	Strongly Disagree	Strongly Disagree	Strongly Agree	Strongly Agree	Strongly Agree	not sure/don't know	yes	yes	yes	no	not sure/don't know	yes	yes
169	273	Wechat	male	18-26	Han	college student	Non-biomedical	yes	Social media	Occasionally	Rarely	Rarely	Rarely	Rarely	Occasionally	Occasionally	Occasionally	Occasionally	Occasionally	trustful	Neutral	trustful	Strongly trustful	Agree	Agree	Agree	Agree	Disagree	Disagree	Agree	Neutral	Agree	Agree	Agree	Agree	Disagree	Neutral	Neutral	Agree	Neutral	Neutral	no	yes	yes	yes	yes	no	yes	yes
170	213	Wechat	male	18-26	Han	college student	Non-biomedical	yes	Social media	frequently	Occasionally	Occasionally	frequently	Occasionally	frequently	Occasionally	Occasionally	Occasionally	Occasionally	trustful	trustful	trustful	trustful	Agree	Strongly Agree	Neutral	Neutral	Strongly Agree	Strongly Agree	Strongly Agree	Strongly Agree	Strongly Agree	Strongly Agree	Strongly Agree	Strongly Agree	Agree	Agree	Strongly Agree	Strongly Agree	Strongly Agree	Strongly Agree	yes	yes	yes	yes	no	not sure/don't know	not sure/don't know	not sure/don't know
171	227	Wechat	female	18-26	Han	college student	Non-biomedical	yes	Social media	Occasionally	Rarely	frequently	frequently	never	Occasionally	never	Occasionally	Occasionally	Occasionally	Neutral	Neutral	trustful	trustful	Agree	Agree	Agree	Agree	Agree	Agree	Agree	Agree	Agree	Agree	Agree	Agree	Neutral	Neutral	Neutral	Strongly Agree	Strongly Agree	Strongly Agree	not sure/don't know	not sure/don't know	not sure/don't know	not sure/don't know	not sure/don't know	not sure/don't know	not sure/don't know	not sure/don't know
172	153	Wechat	male	18-26	Han	college student	Non-biomedical	yes	Knowledge shared by friends or family	Occasionally	Occasionally	Occasionally	Occasionally	Occasionally	Occasionally	Occasionally	Occasionally	Occasionally	Occasionally	Neutral	trustful	trustful	trustful	Agree	Agree	Agree	Agree	Agree	Agree	Agree	Agree	Agree	Agree	Agree	Agree	Agree	Agree	Agree	Agree	Agree	Agree	yes	yes	yes	yes	yes	not sure/don't know	yes	yes
173	300	Wechat	female	18-26	Han	college student	Non-biomedical	yes	Social media	frequently	Rarely	Occasionally	Always	frequently	Occasionally	never	Rarely	frequently	never	trustful	trustful	trustful	Strongly trustful	Neutral	Neutral	Disagree	Disagree	Agree	Disagree	Strongly Agree	Strongly Agree	Disagree	Agree	Neutral	Agree	Agree	Agree	Agree	Strongly Agree	Strongly Agree	Neutral	not sure/don't know	not sure/don't know	yes	yes	not sure/don't know	no	not sure/don't know	not sure/don't know
174	318	Wechat	female	18-26	Han	college student	Non-biomedical	yes	Social media	Rarely	never	Rarely	Occasionally	Occasionally	Rarely	never	Rarely	Rarely	Rarely	trustful	Neutral	trustful	Neutral	Agree	Neutral	Disagree	Disagree	Agree	Neutral	Agree	Agree	Agree	Agree	Agree	Neutral	Disagree	Agree	Neutral	Agree	Agree	Neutral	yes	yes	yes	yes	no	no	yes	yes
175	280	Wechat	female	18-26	Han	college student	Non-biomedical	yes	Social media	never	never	Occasionally	Rarely	never	never	never	never	never	never	Neutral	Neutral	trustful	trustful	Agree	Agree	Neutral	Neutral	Neutral	Neutral	Agree	Neutral	Agree	Agree	Agree	Agree	Agree	Agree	Neutral	Agree	Agree	Neutral	no	yes	yes	yes	not sure/don't know	no	not sure/don't know	not sure/don't know
176	298	Wechat	male	18-26	Han	college student	Non-biomedical	yes	Social media	frequently	Rarely	frequently	Always	frequently	Occasionally	never	frequently	frequently	frequently	Neutral	Neutral	trustful	trustful	Agree	Agree	Agree	Disagree	Neutral	Disagree	Agree	Neutral	Neutral	Strongly Agree	Agree	Strongly Agree	Agree	Agree	Neutral	Agree	Agree	Agree	yes	yes	yes	yes	not sure/don't know	no	not sure/don't know	yes
177	306	Wechat	female	18-26	Han	college student	Non-biomedical	yes	Social media	frequently	Rarely	Rarely	frequently	frequently	Rarely	Rarely	Rarely	frequently	Occasionally	Neutral	trustful	trustful	Neutral	Strongly Agree	Strongly Agree	Neutral	Strongly Disagree	Neutral	Disagree	Strongly Agree	Neutral	Agree	Agree	Strongly Agree	Strongly Agree	Disagree	Strongly Disagree	Strongly Disagree	Strongly Agree	Strongly Agree	Strongly Agree	no	yes	yes	yes	no	no	yes	yes
178	248	Wechat	female	18-26	Han	college student	Non-biomedical	yes	Knowledge shared by friends or family	Rarely	never	never	never	never	never	never	never	never	never	trustful	Neutral	Strongly trustful	Strongly trustful	Agree	Agree	Agree	Neutral	Neutral	Neutral	Strongly Agree	Strongly Agree	Disagree	Agree	Agree	Neutral	Neutral	Neutral	Strongly Agree	Agree	Agree	Agree	not sure/don't know	not sure/don't know	not sure/don't know	not sure/don't know	not sure/don't know	no	not sure/don't know	not sure/don't know
179	319	Wechat	female	18-26	Han	college student	Non-biomedical	yes	Social media	frequently	Rarely	Always	Always	frequently	never	never	Occasionally	Always	Always	trustful	Strongly trustful	trustful	trustful	Strongly Agree	Agree	Agree	Strongly Agree	Agree	Disagree	Agree	Strongly Agree	Agree	Strongly Agree	Strongly Agree	Strongly Agree	Strongly Disagree	Strongly Disagree	Strongly Disagree	Strongly Agree	Strongly Agree	Strongly Agree	yes	yes	yes	yes	not sure/don't know	no	yes	yes
180	236	Wechat	male	18-26	Han	college student	Non-biomedical	yes	Social media	frequently	frequently	never	never	frequently	never	never	never	never	never	trustful	Neutral	Strongly trustful	Strongly trustful	Neutral	Agree	Agree	Disagree	Neutral	Agree	Agree	Strongly Agree	Disagree	Agree	Agree	Agree	Agree	Agree	Disagree	Neutral	Neutral	Neutral	yes	yes	yes	yes	not sure/don't know	yes	yes	not sure/don't know
181	236	Wechat	female	18-26	Han	college student	Non-biomedical	yes	Social media	frequently	frequently	Always	Always	never	Occasionally	Occasionally	Occasionally	Occasionally	never	trustful	trustful	Strongly trustful	trustful	Agree	Agree	Neutral	Disagree	Disagree	Disagree	Agree	Neutral	Disagree	Agree	Neutral	Agree	Neutral	Agree	Agree	Agree	Agree	Neutral	no	yes	yes	yes	yes	no	yes	yes
182	404	Wechat	male	18-26	Han	college student	Non-biomedical	yes	Social media	Rarely	Rarely	Rarely	Rarely	Occasionally	Rarely	Rarely	Rarely	Rarely	Occasionally	trustful	Neutral	trustful	trustful	Neutral	Agree	Neutral	Neutral	Neutral	Disagree	Agree	Neutral	Agree	Agree	Agree	Agree	Neutral	Agree	Disagree	Agree	Agree	Neutral	yes	not sure/don't know	yes	yes	no	no	yes	yes
183	390	Wechat	female	18-26	Sui	college student	Non-biomedical	yes	Social media	never	never	Occasionally	Occasionally	never	never	never	never	Occasionally	never	trustful	Neutral	trustful	Neutral	Agree	Neutral	Neutral	Neutral	Neutral	Neutral	Agree	Agree	Neutral	Agree	Agree	Disagree	Neutral	Neutral	Agree	Neutral	Neutral	Disagree	not sure/don't know	yes	not sure/don't know	not sure/don't know	not sure/don't know	not sure/don't know	not sure/don't know	yes
184	220	Wechat	female	18-26	Han	college student	Non-biomedical	yes	Social media	Occasionally	never	frequently	frequently	frequently	never	never	never	frequently	never	Neutral	Neutral	Neutral	Neutral	Agree	Agree	Agree	Disagree	Agree	Agree	Agree	Agree	Agree	Agree	Agree	Agree	Agree	Agree	Disagree	Agree	Agree	Agree	yes	no	not sure/don't know	yes	no	no	not sure/don't know	not sure/don't know
185	427	Wechat	female	18-26	Han	college student	Non-biomedical	yes	health education courses	never	never	Rarely	Rarely	Rarely	Rarely	Rarely	Rarely	Rarely	Rarely	trustful	Strongly trustful	Strongly trustful	Neutral	Agree	Neutral	Neutral	Disagree	Neutral	Disagree	Agree	Agree	Agree	Agree	Agree	Agree	Neutral	Agree	Disagree	Agree	Agree	Neutral	no	no	not sure/don't know	yes	no	no	not sure/don't know	not sure/don't know
186	326	Wechat	female	18-26	Han	college student	Non-biomedical	yes	Social media	Occasionally	Rarely	Occasionally	Occasionally	never	Occasionally	never	never	Occasionally	never	trustful	Neutral	Neutral	trustful	Agree	Agree	Agree	Neutral	Neutral	Agree	Agree	Neutral	Agree	Agree	Agree	Agree	Agree	Agree	Neutral	Agree	Agree	Agree	yes	yes	yes	yes	no	no	yes	yes
187	440	Wechat	male	18-26	Han	college student	Non-biomedical	yes	Social media	Occasionally	never	never	never	never	Rarely	never	never	never	never	trustful	Untrustful	trustful	trustful	Strongly Disagree	Agree	Strongly Disagree	Strongly Disagree	Agree	Agree	Agree	Agree	Agree	Agree	Agree	Neutral	Neutral	Neutral	Neutral	Neutral	Neutral	Disagree	yes	yes	yes	yes	no	yes	no	yes
188	239	Wechat	female	18-26	Han	college student	Non-biomedical	yes	Social media	Occasionally	never	frequently	Occasionally	never	Occasionally	never	frequently	frequently	never	trustful	Neutral	trustful	trustful	Agree	Agree	Agree	Neutral	Neutral	Disagree	Agree	Neutral	Agree	Agree	Agree	Agree	Neutral	Neutral	Agree	Agree	Neutral	Neutral	no	yes	no	no	yes	no	no	yes
189	564	Wechat	female	18-26	Dong	college student	Non-biomedical	yes	Social media	Occasionally	Rarely	frequently	frequently	Occasionally	never	never	never	Occasionally	Occasionally	trustful	trustful	Strongly trustful	trustful	Strongly Agree	Agree	Strongly Agree	Strongly Agree	Disagree	Neutral	Agree	Neutral	Agree	Strongly Agree	Strongly Agree	Strongly Agree	Neutral	Agree	Neutral	Strongly Agree	Strongly Agree	Strongly Agree	no	yes	yes	yes	not sure/don't know	no	yes	yes
190	708	Wechat	female	18-26	Han	college student	Non-biomedical	yes	Social media	Rarely	Rarely	Occasionally	Occasionally	Rarely	never	never	frequently	frequently	Occasionally	trustful	trustful	Strongly trustful	trustful	Strongly Agree	Strongly Agree	Strongly Agree	Neutral	Strongly Agree	Neutral	Strongly Agree	Agree	Strongly Agree	Strongly Agree	Strongly Agree	Strongly Agree	Neutral	Neutral	Neutral	Strongly Agree	Strongly Agree	Strongly Agree	yes	yes	yes	yes	yes	no	yes	no
191	1082	Wechat	female	18-26	Han	college student	Non-biomedical	yes	Social media	Occasionally	never	Occasionally	Rarely	never	never	never	never	never	never	trustful	Neutral	trustful	trustful	Agree	Agree	Strongly Agree	Neutral	Agree	Disagree	Strongly Agree	Strongly Agree	Strongly Agree	Strongly Agree	Strongly Agree	Strongly Agree	Strongly Agree	Strongly Agree	Strongly Agree	Strongly Agree	Strongly Agree	Agree	yes	yes	yes	yes	not sure/don't know	yes	yes	not sure/don't know
192	1168	Wechat	female	18-26	Han	college student	Biomedical related	yes	Social media	never	never	Rarely	Occasionally	never	never	never	never	Occasionally	never	trustful	Neutral	Strongly trustful	trustful	Agree	Agree	Disagree	Agree	Neutral	Neutral	Agree	Agree	Strongly Agree	Strongly Agree	Strongly Agree	Strongly Agree	Neutral	Neutral	Agree	Agree	Agree	Agree	yes	yes	yes	yes	not sure/don't know	no	yes	not sure/don't know
193	1194	Wechat	female	18-26	Han	college student	Non-biomedical	yes	Social media	Rarely	never	Rarely	never	never	never	never	never	never	never	Untrustful	strongly untrustful	trustful	trustful	Agree	Agree	Agree	Neutral	Agree	Agree	Agree	Agree	Strongly Agree	Strongly Agree	Strongly Agree	Strongly Agree	Disagree	Disagree	Disagree	Agree	Agree	Agree	not sure/don't know	not sure/don't know	not sure/don't know	yes	not sure/don't know	not sure/don't know	not sure/don't know	not sure/don't know
194	274	Wechat	female	18-26	Han	college student	Non-biomedical	yes	Social media	Occasionally	Occasionally	Occasionally	frequently	frequently	frequently	Occasionally	Occasionally	Always	Always	Strongly trustful	trustful	Strongly trustful	Neutral	Agree	Agree	Neutral	Neutral	Strongly Agree	Neutral	Strongly Agree	Agree	Neutral	Strongly Agree	Strongly Agree	Strongly Agree	Disagree	Disagree	Strongly Disagree	Agree	Agree	Strongly Agree	yes	yes	yes	yes	not sure/don't know	not sure/don't know	no	yes
195	330	Wechat	female	18-26	Tujia	college student	Non-biomedical	yes	Social media	Rarely	Rarely	Occasionally	Occasionally	never	never	never	never	never	never	trustful	Neutral	trustful	trustful	Strongly Disagree	Agree	Agree	Neutral	Agree	Neutral	Agree	Agree	Agree	Agree	Agree	Agree	Disagree	Disagree	Agree	Agree	Agree	Neutral	not sure/don't know	yes	yes	yes	no	not sure/don't know	not sure/don't know	not sure/don't know
196	146	Wechat	male	18-26	Hui	college student	Non-biomedical	yes	Social media	Rarely	Rarely	Occasionally	frequently	Rarely	Rarely	Rarely	Rarely	Rarely	Rarely	trustful	Neutral	Strongly trustful	Strongly trustful	Agree	Strongly Agree	Disagree	Strongly Disagree	Agree	Agree	Strongly Agree	Strongly Agree	Disagree	Agree	Agree	Agree	Disagree	Disagree	Agree	Agree	Disagree	Strongly Disagree	yes	yes	yes	yes	no	no	yes	yes
197	187	Wechat	female	18-26	Han	college student	Non-biomedical	yes	health education courses	Rarely	never	Rarely	Rarely	Rarely	Occasionally	never	Rarely	Occasionally	Rarely	Neutral	trustful	trustful	trustful	Neutral	Neutral	Disagree	Disagree	Agree	Agree	Agree	Agree	Agree	Agree	Agree	Agree	Agree	Agree	Neutral	Agree	Agree	Neutral	yes	yes	yes	yes	no	no	yes	yes
198	171	Wechat	male	18-26	Han	college student	Non-biomedical	yes	Social media	frequently	frequently	never	never	never	never	never	never	never	never	trustful	Untrustful	trustful	trustful	Agree	Agree	Agree	Strongly Disagree	Strongly Agree	Strongly Agree	Strongly Agree	Strongly Agree	Strongly Agree	Strongly Agree	Strongly Agree	Strongly Agree	Strongly Agree	Strongly Agree	Strongly Agree	Neutral	Neutral	Neutral	yes	no	yes	yes	no	no	yes	yes
199	182	Wechat	female	18-26	Han	college student	Non-biomedical	yes	Social media	Occasionally	Rarely	Occasionally	frequently	Rarely	Rarely	never	Rarely	frequently	Rarely	Neutral	Neutral	trustful	trustful	Agree	Agree	Agree	Neutral	Agree	Strongly Agree	Strongly Agree	Strongly Agree	Disagree	Agree	Agree	Agree	Neutral	Neutral	Disagree	Strongly Agree	Strongly Agree	Agree	yes	yes	yes	yes	no	no	yes	yes
200	242	Wechat	female	18-26	Han	college student	Non-biomedical	yes	Knowledge shared by friends or family	frequently	frequently	frequently	frequently	Occasionally	frequently	frequently	frequently	frequently	Occasionally	Neutral	trustful	trustful	Strongly trustful	Strongly Agree	Agree	Agree	Agree	Neutral	Disagree	Agree	Neutral	Disagree	Agree	Agree	Neutral	Disagree	Disagree	Disagree	Strongly Agree	Strongly Agree	Strongly Agree	yes	yes	yes	yes	yes	no	yes	not sure/don't know
201	145	Wechat	male	18-26	Han	college student	Non-biomedical	yes	Knowledge shared by friends or family	Rarely	Rarely	Rarely	Rarely	Rarely	never	never	never	never	never	trustful	trustful	trustful	Neutral	Agree	Agree	Disagree	Disagree	Neutral	Neutral	Agree	Agree	Agree	Agree	Agree	Agree	Disagree	Disagree	Disagree	Neutral	Neutral	Neutral	yes	yes	yes	yes	yes	not sure/don't know	not sure/don't know	yes
202	266	Wechat	male	18-26	Han	college student	Non-biomedical	yes	Social media	never	Rarely	Occasionally	never	never	never	never	never	never	never	trustful	Neutral	trustful	Neutral	Neutral	Neutral	Neutral	Neutral	Neutral	Neutral	Neutral	Disagree	Disagree	Agree	Neutral	Neutral	Disagree	Neutral	Neutral	Neutral	Disagree	Strongly Disagree	no	yes	yes	yes	not sure/don't know	no	not sure/don't know	not sure/don't know
203	240	Wechat	female	18-26	Han	college student	Non-biomedical	yes	Social media	frequently	Rarely	Occasionally	frequently	Occasionally	Occasionally	never	Rarely	Always	Always	Neutral	trustful	trustful	trustful	Agree	Agree	Agree	Neutral	Neutral	Neutral	Strongly Agree	Strongly Agree	Agree	Agree	Agree	Neutral	Agree	Neutral	Agree	Agree	Agree	Neutral	yes	yes	yes	yes	not sure/don't know	no	not sure/don't know	yes
204	309	Wechat	female	18-26	Han	college student	Non-biomedical	yes	health education courses	Occasionally	never	frequently	Occasionally	Rarely	frequently	never	frequently	frequently	never	Strongly trustful	trustful	Strongly trustful	Neutral	Neutral	Neutral	Disagree	Strongly Disagree	Strongly Agree	Neutral	Strongly Agree	Strongly Agree	Agree	Agree	Agree	Agree	Neutral	Neutral	Strongly Disagree	Strongly Agree	Neutral	Agree	not sure/don't know	not sure/don't know	no	not sure/don't know	no	no	not sure/don't know	not sure/don't know
205	117	Wechat	male	>26	Han	postgraduate	Biomedical related	yes	health education courses	Rarely	Rarely	Rarely	Rarely	Rarely	frequently	frequently	frequently	frequently	Occasionally	Strongly trustful	Strongly trustful	Strongly trustful	Strongly trustful	Strongly Agree	Strongly Agree	Agree	Neutral	Disagree	Disagree	Neutral	Disagree	Strongly Agree	Strongly Agree	Strongly Agree	Strongly Agree	Disagree	Disagree	Disagree	Agree	Agree	Agree	yes	yes	yes	yes	yes	yes	yes	yes
206	107	Wechat	female	>26	Han	postgraduate	Biomedical related	yes	healthcare staff	frequently	frequently	frequently	frequently	frequently	frequently	frequently	frequently	frequently	frequently	trustful	Neutral	Strongly trustful	Strongly trustful	Strongly Agree	Strongly Agree	Agree	Agree	Strongly Disagree	Neutral	Neutral	Neutral	Strongly Agree	Strongly Agree	Strongly Agree	Strongly Agree	Neutral	Neutral	Neutral	Strongly Agree	Strongly Agree	Strongly Agree	yes	yes	yes	yes	yes	no	no	yes
207	256	Wechat	female	>26	Han	postgraduate	Non-biomedical	yes	Social media	frequently	never	frequently	Always	frequently	Occasionally	never	never	Always	Rarely	Neutral	Neutral	Strongly trustful	Strongly trustful	Strongly Agree	Strongly Agree	Disagree	Disagree	Disagree	Neutral	Neutral	Neutral	Agree	Agree	Agree	Agree	Agree	Agree	Neutral	Agree	Agree	Agree	yes	not sure/don't know	yes	yes	not sure/don't know	not sure/don't know	not sure/don't know	yes
208	281	Wechat	female	18-26	Han	postgraduate	Non-biomedical	yes	Social media	frequently	frequently	frequently	frequently	frequently	Occasionally	Occasionally	Occasionally	Occasionally	Occasionally	trustful	trustful	trustful	trustful	Neutral	Agree	Agree	Agree	Agree	Agree	Agree	Agree	Agree	Agree	Agree	Agree	Agree	Agree	Disagree	Agree	Agree	Neutral	yes	yes	yes	yes	not sure/don't know	not sure/don't know	not sure/don't know	yes
209	225	Wechat	female	18-26	Han	college student	Non-biomedical	yes	Social media	Always	frequently	Always	Always	Always	Rarely	Rarely	Rarely	Rarely	Rarely	trustful	trustful	trustful	Strongly trustful	Disagree	Agree	Disagree	Disagree	Neutral	Neutral	Neutral	Neutral	Agree	Agree	Agree	Agree	Agree	Agree	Agree	Agree	Agree	Neutral	yes	not sure/don't know	not sure/don't know	no	not sure/don't know	not sure/don't know	not sure/don't know	not sure/don't know
210	199	Wechat	female	18-26	Han	college student	Non-biomedical	yes	Social media	Rarely	never	Rarely	Occasionally	Rarely	Occasionally	never	never	Occasionally	never	Neutral	Neutral	trustful	trustful	Neutral	Agree	Strongly Disagree	Strongly Disagree	Agree	Neutral	Agree	Agree	Neutral	Agree	Agree	Agree	Disagree	Disagree	Disagree	Strongly Agree	Strongly Agree	Strongly Agree	yes	not sure/don't know	yes	yes	not sure/don't know	not sure/don't know	not sure/don't know	not sure/don't know
211	100	Wechat	male	18-26	Han	college student	Non-biomedical	yes	Social media	Rarely	Rarely	Rarely	Rarely	Rarely	Rarely	Rarely	Rarely	Rarely	Rarely	trustful	trustful	trustful	trustful	Disagree	Disagree	Disagree	Disagree	Neutral	Neutral	Neutral	Neutral	Neutral	Neutral	Neutral	Neutral	Neutral	Neutral	Neutral	Neutral	Neutral	Disagree	yes	not sure/don't know	not sure/don't know	not sure/don't know	not sure/don't know	not sure/don't know	not sure/don't know	not sure/don't know
212	106	Wechat	female	18-26	Han	college student	Non-biomedical	yes	Social media	Occasionally	Occasionally	Occasionally	frequently	Occasionally	Occasionally	Rarely	Occasionally	Occasionally	Occasionally	trustful	trustful	trustful	trustful	Neutral	Agree	Neutral	Neutral	Neutral	Neutral	Neutral	Neutral	Agree	Agree	Agree	Agree	Agree	Agree	Disagree	Agree	Agree	Neutral	yes	not sure/don't know	not sure/don't know	not sure/don't know	not sure/don't know	not sure/don't know	not sure/don't know	yes
213	65	Wechat	female	18-26	Han	college student	Non-biomedical	no	healthcare staff	frequently	frequently	Rarely	Rarely	Occasionally	frequently	Occasionally	Rarely	frequently	Occasionally	Neutral	Neutral	Neutral	Neutral	Agree	Disagree	Disagree	Neutral	Disagree	Neutral	Neutral	Neutral	Neutral	Neutral	Neutral	Agree	Neutral	Agree	Agree	Agree	Neutral	Neutral	no	no	not sure/don't know	no	no	no	yes	yes
214	75	Wechat	male	18-26	Han	college student	Non-biomedical	yes	Social media	Rarely	Rarely	Rarely	Rarely	Rarely	Rarely	Rarely	Rarely	Rarely	Rarely	Neutral	Neutral	Neutral	Neutral	Neutral	Neutral	Neutral	Neutral	Neutral	Neutral	Neutral	Neutral	Neutral	Neutral	Neutral	Neutral	Neutral	Neutral	Neutral	Neutral	Neutral	Neutral	yes	not sure/don't know	not sure/don't know	not sure/don't know	not sure/don't know	not sure/don't know	not sure/don't know	yes
215	688	Wechat	male	>26	Han	college student	Biomedical related	no	Social media	Occasionally	Occasionally	Occasionally	Occasionally	Occasionally	Occasionally	Occasionally	Occasionally	Occasionally	Occasionally	trustful	trustful	trustful	trustful	Agree	Agree	Agree	Agree	Agree	Agree	Agree	Agree	Agree	Agree	Agree	Agree	Neutral	Neutral	Neutral	Neutral	Neutral	Neutral	not sure/don't know	not sure/don't know	not sure/don't know	not sure/don't know	not sure/don't know	not sure/don't know	not sure/don't know	not sure/don't know
216	110	Wechat	female	18-26	Han	college student	Non-biomedical	yes	health education courses	Rarely	Rarely	Rarely	Rarely	Rarely	Occasionally	Occasionally	Occasionally	Occasionally	Occasionally	Neutral	Neutral	Strongly trustful	Strongly trustful	Agree	Agree	Agree	Neutral	Disagree	Neutral	Neutral	Neutral	Agree	Agree	Agree	Agree	Agree	Agree	Strongly Disagree	Agree	Agree	Agree	yes	yes	yes	yes	yes	not sure/don't know	not sure/don't know	yes
217	197	Wechat	male	>26	Han	postgraduate	Non-biomedical	no	Social media	frequently	never	never	never	never	Occasionally	never	never	never	never	Strongly trustful	trustful	Strongly trustful	Strongly trustful	Strongly Disagree	Agree	Disagree	Strongly Disagree	Strongly Disagree	Strongly Disagree	Agree	Disagree	Strongly Agree	Strongly Agree	Agree	Agree	Neutral	Agree	Neutral	Agree	Neutral	Disagree	yes	not sure/don't know	yes	yes	yes	no	yes	no
218	192	Wechat	female	18-26	Han	college student	Non-biomedical	yes	Knowledge shared by friends or family	Occasionally	Occasionally	frequently	frequently	Occasionally	frequently	never	Rarely	frequently	Rarely	trustful	Strongly trustful	Strongly trustful	Strongly trustful	Strongly Agree	Strongly Agree	Strongly Agree	Agree	Neutral	Disagree	Strongly Agree	Agree	Agree	Agree	Agree	Strongly Agree	Neutral	Agree	Disagree	Strongly Agree	Strongly Agree	Strongly Agree	no	yes	yes	yes	no	no	no	yes
219	752	Wechat	male	>26	Han	postgraduate	Non-biomedical	yes	Social media	Occasionally	never	Rarely	never	never	Always	never	never	never	never	trustful	trustful	trustful	trustful	Strongly Agree	Strongly Agree	Disagree	Disagree	Neutral	Agree	Strongly Agree	Agree	Strongly Agree	Strongly Agree	Agree	Strongly Agree	Disagree	Disagree	Strongly Disagree	Agree	Agree	Agree	yes	yes	yes	yes	yes	no	yes	yes
220	224	Wechat	female	>26	Han	postgraduate	Non-biomedical	yes	Social media	Occasionally	Occasionally	frequently	frequently	Occasionally	Occasionally	never	frequently	frequently	Rarely	Neutral	trustful	trustful	Strongly trustful	Agree	Agree	Agree	Neutral	Neutral	Disagree	Neutral	Disagree	Neutral	Agree	Agree	Agree	Neutral	Agree	Agree	Strongly Agree	Strongly Agree	Strongly Agree	yes	yes	yes	yes	no	no	yes	yes
221	158	Wechat	female	18-26	Han	postgraduate	Non-biomedical	yes	Social media	never	never	Occasionally	Occasionally	never	never	never	Rarely	Rarely	never	Neutral	Neutral	Neutral	Neutral	Neutral	Neutral	Disagree	Disagree	Neutral	Disagree	Agree	Agree	Agree	Agree	Agree	Agree	Neutral	Neutral	Neutral	Agree	Agree	Agree	no	yes	yes	yes	no	no	no	no
222	321	Wechat	female	>26	Han	postgraduate	Non-biomedical	yes	Social media	Occasionally	Rarely	frequently	Occasionally	Occasionally	Occasionally	Rarely	frequently	Occasionally	Occasionally	trustful	trustful	trustful	trustful	Strongly Agree	Strongly Agree	Strongly Agree	Disagree	Disagree	Agree	Neutral	Disagree	Strongly Agree	Strongly Agree	Strongly Agree	Strongly Agree	Neutral	Agree	Disagree	Strongly Agree	Strongly Agree	Strongly Agree	yes	yes	yes	yes	yes	no	yes	yes
223	171	Wechat	female	18-26	Han	postgraduate	Non-biomedical	yes	Social media	Occasionally	Rarely	frequently	Rarely	Rarely	Rarely	Rarely	Occasionally	Rarely	never	Neutral	Neutral	trustful	trustful	Agree	Agree	Neutral	Neutral	Agree	Agree	Agree	Neutral	Neutral	Agree	Agree	Agree	Neutral	Neutral	Disagree	Agree	Agree	Agree	yes	no	yes	yes	not sure/don't know	no	yes	not sure/don't know
224	191	Wechat	female	>26	Han	postgraduate	Non-biomedical	yes	Social media	Rarely	Rarely	frequently	Occasionally	Occasionally	Occasionally	never	Occasionally	never	never	Strongly trustful	Neutral	Strongly trustful	Strongly trustful	Agree	Agree	Agree	Neutral	Neutral	Neutral	Strongly Agree	Strongly Agree	Agree	Agree	Agree	Agree	Neutral	Neutral	Agree	Neutral	Neutral	Neutral	no	yes	yes	yes	yes	no	no	no
225	196	Wechat	female	18-26	Han	postgraduate	Non-biomedical	yes	Social media	Occasionally	never	never	frequently	frequently	never	never	never	frequently	never	trustful	trustful	trustful	trustful	Agree	Agree	Disagree	Disagree	Strongly Agree	Strongly Agree	Strongly Agree	Strongly Agree	Strongly Agree	Strongly Agree	Strongly Agree	Strongly Agree	Agree	Strongly Agree	Agree	Agree	Agree	Neutral	yes	yes	yes	yes	not sure/don't know	not sure/don't know	not sure/don't know	yes
226	207	Wechat	female	18-26	Zhuang	postgraduate	Non-biomedical	yes	Social media	Occasionally	Occasionally	frequently	frequently	Occasionally	Occasionally	Occasionally	frequently	frequently	Occasionally	trustful	trustful	trustful	trustful	Agree	Agree	Neutral	Disagree	Neutral	Neutral	Agree	Agree	Agree	Agree	Agree	Agree	Neutral	Agree	Agree	Agree	Agree	Neutral	yes	yes	yes	yes	no	no	yes	yes
227	240	Wechat	female	18-26	Han	college student	Non-biomedical	yes	Social media	never	never	Rarely	Rarely	never	never	never	never	never	never	trustful	Neutral	trustful	trustful	Strongly Disagree	Strongly Agree	Neutral	Strongly Disagree	Neutral	Neutral	Agree	Agree	Agree	Agree	Agree	Agree	Neutral	Neutral	Neutral	Strongly Agree	Strongly Agree	Strongly Agree	yes	yes	not sure/don't know	yes	no	not sure/don't know	not sure/don't know	not sure/don't know
228	294	Wechat	female	>26	Han	postgraduate	Non-biomedical	yes	Social media	Occasionally	never	Occasionally	never	never	Occasionally	never	never	never	never	trustful	Neutral	Neutral	Neutral	Neutral	Neutral	Neutral	Neutral	Neutral	Neutral	Neutral	Neutral	Neutral	Neutral	Neutral	Neutral	Agree	Agree	Neutral	Neutral	Neutral	Neutral	yes	yes	yes	yes	yes	yes	yes	no
229	141	Wechat	male	>26	Han	postgraduate	Non-biomedical	yes	Social media	Occasionally	Occasionally	Occasionally	Occasionally	Occasionally	Rarely	Rarely	Rarely	Rarely	Rarely	Untrustful	Untrustful	Untrustful	Untrustful	Neutral	Neutral	Neutral	Neutral	Agree	Agree	Agree	Agree	Neutral	Neutral	Neutral	Neutral	Agree	Agree	Agree	Neutral	Neutral	Neutral	not sure/don't know	no	not sure/don't know	not sure/don't know	not sure/don't know	not sure/don't know	not sure/don't know	not sure/don't know
230	186	Wechat	female	18-26	Han	postgraduate	Non-biomedical	yes	Social media	Occasionally	Rarely	Rarely	frequently	never	never	never	never	Occasionally	never	Neutral	Neutral	Neutral	Neutral	Agree	Agree	Agree	Agree	Strongly Agree	Disagree	Strongly Agree	Strongly Agree	Neutral	Agree	Agree	Agree	Agree	Agree	Agree	Strongly Agree	Strongly Agree	Strongly Agree	yes	yes	yes	yes	no	no	not sure/don't know	yes
231	131	Wechat	female	18-26	Han	postgraduate	Non-biomedical	yes	Social media	frequently	Occasionally	frequently	never	never	frequently	Occasionally	frequently	never	never	trustful	trustful	Strongly trustful	trustful	Agree	Neutral	Agree	Neutral	Agree	Neutral	Agree	Neutral	Agree	Agree	Agree	Agree	Disagree	Disagree	Disagree	Agree	Agree	Agree	not sure/don't know	yes	yes	yes	no	no	yes	yes
232	280	Wechat	female	>26	Han	postgraduate	Non-biomedical	yes	Social media	Occasionally	Rarely	frequently	frequently	Rarely	Occasionally	never	never	never	never	Neutral	Neutral	trustful	trustful	Strongly Agree	Agree	Disagree	Strongly Disagree	Agree	Disagree	Strongly Agree	Neutral	Agree	Agree	Agree	Agree	Neutral	Agree	Agree	Agree	Agree	Agree	yes	yes	yes	yes	not sure/don't know	not sure/don't know	not sure/don't know	not sure/don't know
233	78	Wechat	female	18-26	Han	college student	Non-biomedical	yes	Social media	frequently	frequently	frequently	frequently	frequently	frequently	frequently	frequently	frequently	frequently	trustful	trustful	trustful	Strongly trustful	Neutral	Neutral	Neutral	Neutral	Neutral	Neutral	Neutral	Neutral	Agree	Agree	Agree	Agree	Neutral	Neutral	Neutral	Agree	Agree	Agree	yes	yes	yes	yes	not sure/don't know	not sure/don't know	not sure/don't know	not sure/don't know
234	73	Wechat	female	18-26	Han	college student	Non-biomedical	yes	Social media	frequently	frequently	frequently	frequently	frequently	Occasionally	Occasionally	Occasionally	Occasionally	Occasionally	Neutral	Neutral	Strongly trustful	Strongly trustful	Neutral	Agree	Agree	Agree	Neutral	Neutral	Neutral	Neutral	Neutral	Agree	Agree	Agree	Agree	Agree	Strongly Disagree	Agree	Agree	Agree	yes	not sure/don't know	yes	yes	not sure/don't know	not sure/don't know	not sure/don't know	not sure/don't know
235	100	Wechat	male	18-26	Han	college student	Non-biomedical	yes	Social media	Rarely	Rarely	Rarely	Rarely	Rarely	never	never	never	never	never	trustful	trustful	trustful	trustful	Disagree	Neutral	Disagree	Disagree	Neutral	Neutral	Neutral	Neutral	Neutral	Neutral	Neutral	Neutral	Neutral	Neutral	Neutral	Neutral	Neutral	Neutral	yes	not sure/don't know	not sure/don't know	not sure/don't know	not sure/don't know	not sure/don't know	not sure/don't know	not sure/don't know
236	199	Wechat	female	>26	Han	postgraduate	Non-biomedical	yes	Social media	Occasionally	Occasionally	Occasionally	Occasionally	Occasionally	Rarely	frequently	Occasionally	Rarely	Rarely	trustful	Neutral	Neutral	Neutral	Disagree	Neutral	Neutral	Neutral	Neutral	Neutral	Disagree	Disagree	Agree	Agree	Agree	Agree	Agree	Agree	Agree	Disagree	Disagree	Disagree	yes	not sure/don't know	not sure/don't know	not sure/don't know	not sure/don't know	not sure/don't know	not sure/don't know	not sure/don't know
237	117	Wechat	female	18-26	Han	college student	Non-biomedical	yes	Social media	frequently	Occasionally	frequently	frequently	frequently	Occasionally	never	Occasionally	frequently	Occasionally	trustful	trustful	trustful	Strongly trustful	Agree	Agree	Agree	Agree	Agree	Neutral	Agree	Agree	Agree	Agree	Agree	Agree	Strongly Agree	Strongly Agree	Agree	Agree	Agree	Agree	yes	yes	yes	yes	yes	not sure/don't know	not sure/don't know	yes
238	106	Wechat	female	>26	Bai	postgraduate	Non-biomedical	yes	Social media	Rarely	never	Occasionally	Occasionally	never	Rarely	never	Rarely	Rarely	Rarely	Neutral	Neutral	trustful	trustful	Neutral	Agree	Agree	Disagree	Neutral	Neutral	Neutral	Neutral	Agree	Agree	Agree	Agree	Agree	Agree	Strongly Agree	Agree	Agree	Neutral	yes	not sure/don't know	not sure/don't know	not sure/don't know	not sure/don't know	not sure/don't know	not sure/don't know	not sure/don't know
239	102	Wechat	male	18-26	Han	college student	Non-biomedical	no	healthcare staff	never	never	never	never	never	never	never	never	never	never	Neutral	strongly untrustful	Neutral	Neutral	Neutral	Neutral	Strongly Disagree	Strongly Disagree	Neutral	Neutral	Neutral	Neutral	Neutral	Neutral	Neutral	Neutral	Neutral	Neutral	Neutral	Neutral	Neutral	Neutral	yes	not sure/don't know	not sure/don't know	not sure/don't know	not sure/don't know	not sure/don't know	not sure/don't know	not sure/don't know
240	158	Wechat	female	18-26	Han	college student	Non-biomedical	yes	Social media	frequently	Occasionally	frequently	frequently	Always	Occasionally	Rarely	Occasionally	Always	Rarely	Neutral	Untrustful	Strongly trustful	Strongly trustful	Agree	Agree	Agree	Agree	Agree	Agree	Agree	Agree	Agree	Agree	Agree	Agree	Agree	Strongly Agree	Agree	Strongly Agree	Strongly Agree	Strongly Agree	yes	yes	yes	yes	not sure/don't know	not sure/don't know	not sure/don't know	yes
241	85	Wechat	female	18-26	Han	college student	Non-biomedical	yes	Social media	frequently	never	frequently	Always	never	Occasionally	never	never	frequently	never	Neutral	Neutral	Strongly trustful	Strongly trustful	Neutral	Neutral	Neutral	Disagree	Neutral	Neutral	Neutral	Neutral	Neutral	Neutral	Neutral	Neutral	Agree	Agree	Agree	Agree	Agree	Neutral	not sure/don't know	not sure/don't know	not sure/don't know	not sure/don't know	not sure/don't know	not sure/don't know	not sure/don't know	not sure/don't know
242	96	Wechat	female	>26	Han	postgraduate	Biomedical related	yes	health education courses	Always	never	frequently	Always	frequently	never	never	never	never	never	Neutral	Neutral	Strongly trustful	Strongly trustful	Strongly Agree	Strongly Agree	Agree	Agree	Strongly Disagree	Strongly Disagree	Strongly Disagree	Strongly Disagree	Strongly Agree	Strongly Agree	Strongly Agree	Strongly Agree	Agree	Agree	Disagree	Agree	Agree	Agree	yes	yes	yes	yes	yes	yes	yes	yes
243	99	Wechat	male	>26	Han	postgraduate	Biomedical related	yes	health education courses	Occasionally	never	Occasionally	never	Rarely	never	never	never	never	never	Untrustful	strongly untrustful	Strongly trustful	Strongly trustful	Strongly Agree	Strongly Agree	Agree	Agree	Strongly Disagree	Strongly Disagree	Strongly Disagree	Strongly Disagree	Agree	Agree	Agree	Agree	Agree	Agree	Agree	Agree	Agree	Neutral	yes	yes	yes	yes	yes	yes	yes	yes
244	150	Wechat	female	>26	Han	college student	Biomedical related	yes	Knowledge shared by friends or family	Rarely	Rarely	Rarely	Rarely	Rarely	frequently	frequently	frequently	frequently	frequently	trustful	trustful	trustful	trustful	Agree	Agree	Agree	Agree	Agree	Agree	Agree	Agree	Agree	Agree	Agree	Agree	Strongly Agree	Strongly Agree	Strongly Agree	Strongly Agree	Strongly Agree	Strongly Agree	no	no	no	no	no	no	not sure/don't know	not sure/don't know
245	241	Wechat	female	18-26	Han	postgraduate	Non-biomedical	yes	Social media	Rarely	never	Occasionally	Occasionally	Occasionally	never	never	Rarely	Rarely	never	trustful	Neutral	trustful	Neutral	Agree	Agree	Agree	Agree	Agree	Neutral	Agree	Agree	Agree	Agree	Agree	Agree	Agree	Agree	Agree	Agree	Agree	Agree	yes	yes	not sure/don't know	yes	yes	yes	yes	yes
246	71	Wechat	female	18-26	Han	college student	Non-biomedical	yes	Social media	frequently	frequently	Occasionally	Occasionally	Occasionally	Rarely	Rarely	Rarely	Occasionally	Occasionally	trustful	trustful	Strongly trustful	Strongly trustful	Agree	Agree	Agree	Neutral	Neutral	Neutral	Neutral	Neutral	Neutral	Neutral	Neutral	Neutral	Agree	Agree	Agree	Agree	Agree	Neutral	not sure/don't know	not sure/don't know	not sure/don't know	not sure/don't know	not sure/don't know	not sure/don't know	not sure/don't know	not sure/don't know
247	77	Wechat	female	18-26	Han	college student	Non-biomedical	yes	Social media	frequently	Rarely	frequently	Occasionally	Occasionally	frequently	Occasionally	frequently	frequently	frequently	Neutral	Neutral	trustful	trustful	Agree	Agree	Agree	Agree	Neutral	Neutral	Neutral	Neutral	Neutral	Agree	Agree	Agree	Agree	Agree	Neutral	Agree	Agree	Neutral	not sure/don't know	not sure/don't know	not sure/don't know	not sure/don't know	not sure/don't know	not sure/don't know	not sure/don't know	not sure/don't know
248	203	Wechat	female	18-26	Han	postgraduate	Non-biomedical	yes	health education courses	Rarely	Rarely	Occasionally	Rarely	Occasionally	Rarely	Rarely	Rarely	Rarely	Occasionally	trustful	Neutral	Strongly trustful	trustful	Agree	Agree	Neutral	Strongly Disagree	Agree	Strongly Disagree	Agree	Agree	Agree	Agree	Agree	Agree	Agree	Agree	Agree	Agree	Agree	Neutral	yes	no	yes	yes	not sure/don't know	no	yes	yes
249	246	Wechat	female	18-26	Han	postgraduate	Non-biomedical	yes	Social media	Rarely	Rarely	Occasionally	Occasionally	Occasionally	Rarely	Rarely	Rarely	Rarely	Rarely	trustful	Neutral	trustful	trustful	Agree	Agree	Agree	Disagree	Disagree	Agree	Agree	Neutral	Neutral	Agree	Agree	Disagree	Neutral	Agree	Disagree	Strongly Agree	Strongly Agree	Agree	no	no	yes	yes	not sure/don't know	not sure/don't know	not sure/don't know	yes
250	256	Wechat	male	18-26	Han	college student	Biomedical related	yes	Knowledge shared by friends or family	frequently	never	Rarely	frequently	Rarely	frequently	never	Rarely	Always	Rarely	trustful	trustful	Strongly trustful	Strongly trustful	Agree	Strongly Agree	Neutral	Disagree	Agree	Disagree	Strongly Agree	Agree	Agree	Strongly Agree	Strongly Agree	Strongly Agree	Disagree	Agree	Neutral	Agree	Agree	Agree	yes	yes	yes	yes	no	no	yes	not sure/don't know
251	118	Wechat	female	18-26	Han	college student	Biomedical related	yes	Social media	Always	never	frequently	Always	Occasionally	Always	never	frequently	Always	Occasionally	Strongly trustful	trustful	Strongly trustful	trustful	Strongly Agree	Strongly Agree	Neutral	Strongly Disagree	Neutral	Strongly Disagree	Agree	Agree	Agree	Strongly Agree	Strongly Agree	Strongly Agree	Disagree	Agree	Disagree	Strongly Agree	Strongly Agree	Strongly Agree	yes	yes	yes	yes	no	no	no	yes
[truncated: 16 more columns]

## Sheet: Variable_Notes
Variables	Label	Notes	Coding_Likert_scale
time_consuming	time consuming (sec)
approach	App installed on mobile phone/PC/pad, or miniApp integrated into Wechat	App (Wenjuanxing)
Sex	Sex	1=female, 2=male
Age	Age: 1= 18-26, 2= over 26	1=18-26yr, 2= over 26
Ethnic_groups	Ethinic groups ,including major and minor ethinic groups
Education	Level: 1= college student; 2 = postgraduate	1= college student; 2 = postgraduate
Major_Uni	Major: 1=Non-biomedical; 2=Biomedical related	1=Non-biomedical; 2=Biomedical related
Q7	Have you ever heard of HPV infection before?	1= yes, 0 = no
Q8	What are the main sources of your knowledge about HPV? 1=social media; 2=Knowledge shared by friends or family; 3=healthcare staff; 4=health education courses
Q9A_Wechat	How often do you browse information related to HPV and/or HPV vaccines through WeChat?		How often_ Likert-scale	point
Q9B_QQ	How often do you browse information related to HPV and/or HPV vaccines through QQ?		Always	5
Q9C_Weibo	How often do you browse information related to HPV and/or HPV vaccines through Weibo?		frequently	4
Q9D_Red	How often do you browse information related to HPV and/or HPV vaccines through Red?		Occasionally	3
Q9E_Tiktok	How often do you browse information related to HPV and/or HPV vaccines through Tiktok?		Rarely	2
Q10A_Wechat	How often do you actively search information related to HPV and/or HPV vaccines through WeChat?		never	1
Q10B_QQ	How often do you actively search information related to HPV and/or HPV vaccines through QQ?
Q10C_Weibo	How often do you actively search information related to HPV and/or HPV vaccines through Weibo?
Q10D_Red	How often do you actively search information related to HPV and/or HPV vaccines through Red?
Q10E_Tiktok	How often do you actively search information related to HPV and/or HPV vaccines through Tiktok?
Q11A	How do you trust the information about HPV and/or HPV vaccines you receive from Traditional media, written resources?
Q11B	How do you trust the information about HPV and/or HPV vaccines you receive from New media ( services that use computers or the Internet to provide information or entertainment?
Q11C	How do you trust the information about HPV and/or HPV vaccines promoted by hospitals, schools, communities and governments?
Q11D	How do you trust the information about HPV and/or HPV vaccines obtained from conversations with experts, doctors, family and friends?
Q12A	Health Belief: Many people can be infected with HPV, including my relatives, partners, and friends.		Trust_Likert-scale	point
Q12B	Health Belief: Anyone who is sexually active is at risk of HPV infection.		Strongly trustful	5
Q12C	Health Belief: I may be infected with HPV in the future.		trustful	4
Q12D	Health Belief: I am at high risk for HPV infection.		Neutral	3
Q13A	Health Belief: HPV infection is terrible.		Untrustful	2
Q13B	Health Belief: HPV infection can cause death.		strongly untrustful	1
Q13C	Health Belief: HPV infection can lead to serious health problem, threatening your wellbeing.
Q13D	Health Belief: HPV infection can seriously affect your daily life.
Q14A	Health Belief: HPV vaccination can help my immune system fighting against HPV.
Q14B	Health Belief: HPV vaccination can reduce the risk of HPV infection.
Q14C	Health Belief: HPV vaccination can benefit me.
Q14D	Health Belief: HPV vaccination can make sexual activity safer.
Q15A	Health Belief: I am concerned about the safety of the HPV vaccine.
Q15B	Health Belief: I am concerned about the potential side effects of the HPV vaccine.
Q15C	Health Belief: I am worried that getting the HPV vaccine will take up too much of my time and effort.
Q16A	Health Belief/Vaccination willingness: I would consider getting the HPV vaccine
Q16B	Health Belief/Vaccination willingness: I plan to get the HPV vaccine.
Q16C	Health Belief/Vaccination willingness: I will definitely get the HPV vaccine.
Q17A	Basic knowledge: HPV is a sexually transmitted virus.	2=yes; 1=no; 0= not sure/don't know	Agreement_ Likert-scale	point
Q17B	Basic knowledge: HPV is very common in China.	2=yes; 1=no; 0= not sure/don't know	Strongly Agree	5
Q17C	Basic knowledge: Both men and women can be infected with HPV.	2=yes; 1=no; 0= not sure/don't know	Agree	4
Q17D	Basic knowledge: No matter an individual is heterosexual or homosexual, unsafe sexual behavior will increase the risk of HPV infection.	2=yes; 1=no; 0= not sure/don't know	Neutral	3
Q17E	Basic knowledge: Most people infected with HPV have no symptoms	2=yes; 1=no; 0= not sure/don't know	Disagree	2
Q17F	Basic knowledge: There is no treatment for HPV infection.	2=yes; 1=no; 0= not sure/don't know	Strongly Disagree	1
Q17G	Basic knowledge: There is treatment for HPV induced lesion.	2=yes; 1=no; 0= not sure/don't know
Q17H	Basic knowledge: HPV causes genital warts.	2=yes; 1=no; 0= not sure/don't know
Q17I	Basic knowledge: In women, if the virus persists, it causes an abnormal cervical smear and cancer.	2=yes; 1=no; 0= not sure/don't know
Q17J	Basic knowledge: HPV may cause other genital cancers (e.g. oropharynx, penis and anus) among men and women, in addition to cervix.	2=yes; 1=no; 0= not sure/don't know
Q17K	Basic knowledge: Vaccination against HPV will prevent HPV-induced cancers, not just cervical cancer.	2=yes; 1=no; 0= not sure/don't know
Q21C	Basic knowledge: Does HPV cause infertility?	2=yes; 1=no; 0= not sure/don't know
Q21A	Basic knowledge: Do you believe that HPV vaccine is effective?	2=yes; 1=no; 0= not sure/don't know
Q21B	Basic knowledge: Does HPV vaccines affect immune system?	2=yes; 1=no; 0= not sure/don't know
Q21D	Basic knowledge:Does HPV vaccine affect menstrual cycle?	2=yes; 1=no; 0= not sure/don't know
Q21E	Basic knowledge:Should male get HPV vaccine?	2=yes; 1=no; 0= not sure/don't know
Q21F	Basic knowledge:Do you think it is worth getting HPV vaccine?	2=yes; 1=no; 0= not sure/don't know
Q21G	Basic knowledge: will you take the HPV vaccine if recommended?	2=yes; 1=no; 0= not sure/don't know
Q21H	Basic knowledge: Is it too late to get the HPV vaccine if the individual has got HPV infected?	2=yes; 1=no; 0= not sure/don't know
Q20_Greatest_concern	Greatest concern about HPV vaccine
Q20a	is Side effects your greatest concern about HPV vaccine?	1= yes, 0= no
Q20b	is Cost your greatest concern about HPV vaccine?	1= yes, 0= no
Q20c	Is Vaccine effectiveness and safety your greatest concern about HPV vaccine?	1= yes, 0= no
Q20d	Is any other thing not listed here your greatest concern about HPV vaccine?	1= yes, 0= no
Q18	Who should be vaccinated?
Q19	Timing of vaccination
Q22	do you think what kind of HPV vaccine should be chosen?
Q23	What is more important, the timing, the valent of HPV?
